# Supplementary material for: Should We Have Blind Faith in Bioinformatics Software? Illustrations from the SNAP Web-Based Tool
Source: PLoS One. 2015 Mar 5;10(3):e0118925. doi: 10.1371/journal.pone.0118925 (PMC4351168; doi:10.1371/journal.pone.0118925)
Supplement: S1 Table — (XLSX) [file pone.0118925.s003.xlsx]

## Sheet: Sheet1
Blood pressure SNPs								Blood pressure SNPs summary
SNP gwas	CHROMOSOME	POSITION_NCBI37	METABOCHIP_NAME	SNAP 1000G	SNAP HAPMAP3	POSITION			SNAP1000G - POSITION			SNAPHAPMAP3 - POSITION
rs17367504	1	11862778	rs17367504	YES	YES	YES			Number of SNPs	Percentage	Percentage	Number of SNPs	Percentage	Percentage
rs2932538	1	113216543	rs2932538	YES	YES	YES		Number of NO-NO	7	18.9189	94.5946	7	18.9189	75.6757
rs13002573	2	164915208	NA	NO	NO	NO		Number of YES-YES	28	75.6757		21	56.7568
rs13082711	3	27537909	rs13082711	YES	NO	YES		Number of YES-NO	0	0	5.40541	0	0	24.3243
rs9815354	3	41912651	NA	NO	NO	NO		Number of NO-YES	2	5.40541		9	24.3243
rs419076	3	169100886	NA	NO	NO	NO		Total	37	100		37	100
rs871606	4	54799245	rs871606	YES	YES	YES		Cohen's kappa	0.841202			0.4689
rs1458038	4	81164723	rs1458038	YES	YES	YES		Pa	0.945946			0.756757
rs16998073	4	81184341	rs16998073	YES	NO	YES		Pe	0.659606			0.542001
rs13107325	4	103188709	rs13107325	YES	NO	YES
rs1173771	5	32815028	rs1173771	YES	YES	YES
rs11953630	5	157845402	rs11953630	YES	NO	YES
rs198846	6	26107463	rs198846	YES	YES	YES
rs17477177	7	106411858	NA	NO	NO	NO
rs11014166	10	18708798	NA	NO	NO	NO
rs1530440	10	63524591	rs1530440	YES	YES	YES
rs9663362	10	95895177	chr10:95885167	NO	NO	YES
rs1004467	10	104594507	rs1004467	YES	YES	YES
rs11191548	10	104846178	rs11191548	YES	YES	YES
rs11191593	10	104939215	NA	NO	NO	NO
rs2782980	10	115781527	rs2782980	YES	YES	YES
rs7129220	11	10350538	rs7129220	YES	YES	YES
rs381815	11	16902268	rs381815	YES	NO	YES
rs633185	11	100593538	chr11:100098748	NO	NO	YES
rs11222084	11	130273230	rs11222084	YES	YES	YES
rs2681472	12	90008959	rs2681472	YES	YES	YES
rs17249754	12	90060586	NA	NO	NO	NO
rs3184504	12	111884608	rs3184504	YES	NO	YES
rs653178	12	112007756	rs653178	YES	YES	YES
rs2384550	12	115352731	rs2384550	YES	YES	YES
rs1378942	15	75077367	rs1378942	YES	YES	YES
rs6495122	15	75125645	rs6495122	YES	YES	YES
rs3096277	16	83764204	rs3096277	YES	NO	YES
rs17608766	17	45013271	rs17608766	YES	YES	YES
rs16948048	17	47440466	rs16948048	YES	YES	YES
rs1327235	20	10969030	rs1327235	YES	YES	YES
rs6015450	20	57751117	rs6015450	YES	YES	YES
Glucose level SNPs								Glucose level SNPs summary
SNP gwas	CHROMOSOME	POSITION_NCBI37	METABOCHIP_NAME	SNAP 1000G	SNAP HAPMAP3	POSITION			SNAP1000G - POSITION			SNAPHAPMAP3 - POSITION
rs340874	1	214159256	rs340874	YES	YES	YES			Number of SNPs	Percentage	Percentage	Number of SNPs	Percentage	Percentage
rs1371614	2	27152874	rs1371614	YES	NO	YES		Number of NO-NO	0	0	100	0	0	51.2821
rs1260326	2	27730940	rs1260326	YES	YES	YES		Number of YES-YES	39	100		20	51.2821
rs560887	2	169763148	rs560887	YES	NO	YES		Number of YES-NO	0	0	0	0	0	48.7179
rs11715915	3	49455330	rs11715915	YES	NO	YES		Number of NO-YES	0	0		19	48.7179
rs11708067	3	123065778	rs11708067	YES	YES	YES		Total	39	100		39	100
rs11924648	3	170717996	rs11924648	YES	YES	YES		Cohen's kappa	#DIV/0!			-2.27888e-16
rs7651090	3	185513392	rs7651090	YES	YES	YES		Pa	1			0.512821
rs7708285	5	76425867	rs7708285	YES	YES	YES		Pe	1			0.512821
rs4869272	5	95539448	rs4869272	YES	YES	YES
rs17762454	6	7213200	rs17762454	YES	NO	YES
rs9368222	6	20686996	rs9368222	YES	NO	YES
rs2191349	7	15064309	rs2191349	YES	NO	YES
rs6975024	7	44231886	rs6975024	YES	NO	YES
rs6943153	7	50791579	rs6943153	YES	YES	YES
rs983309	8	9177732	rs983309	YES	YES	YES
rs9987289	8	9183358	rs9987289	YES	NO	YES
rs13266634	8	118184783	rs13266634	YES	YES	YES
rs7867224	9	4292152	rs7867224	YES	NO	YES
rs10811661	9	22134094	rs10811661	YES	YES	YES
rs3829109	9	139256766	rs3829109	YES	NO	YES
rs10885122	10	113042093	rs10885122	YES	NO	YES
rs4506565	10	114756041	rs4506565	YES	YES	YES
rs11605924	11	45873091	rs11605924	YES	NO	YES
rs11039182	11	47346723	rs11039182	YES	NO	YES
rs1483121	11	48333360	rs1483121	YES	YES	YES
rs174550	11	61571478	rs174550	YES	NO	YES
rs11603334	11	72432985	rs11603334	YES	YES	YES
rs10830963	11	92708710	rs10830963	YES	NO	YES
rs2657879	12	56865338	rs2657879	YES	YES	YES
rs10747083	12	133041618	rs10747083	YES	NO	YES
rs11619319	13	28487599	rs11619319	YES	YES	YES
rs576674	13	33554302	rs576674	YES	YES	YES
rs3783347	14	100839261	rs3783347	YES	NO	YES
rs4502156	15	62383155	rs4502156	YES	YES	YES
rs12440695	15	62435156	rs12440695	YES	YES	YES
rs2302593	19	46196634	rs2302593	YES	NO	YES
rs6113722	20	22557099	rs6113722	YES	YES	YES
rs6072275	20	39743905	rs6072275	YES	NO	YES
BMI SNPs								BMI SNPs summary
SNP gwas	CHROMOSOME	POSITION_NCBI37	METABOCHIP_NAME	SNAP 1000G	SNAP HAPMAP3	POSITION			SNAP1000G - POSITION			SNAPHAPMAP3 - POSITION
rs2568958	1	72765116	rs2568958	YES	YES	YES			Number of SNPs	Percentage	Percentage	Number of SNPs	Percentage	Percentage
rs2815752	1	72812440	rs2815752	YES	YES	YES		Number of NO-NO	9	13.0435	60.8696	9	13.0435	50.7246
rs1514175	1	74991644	rs1514175	YES	YES	YES		Number of YES-YES	33	47.8261		26	37.6812
rs12142020	1	75000011	chr1:74772599	NO	NO	YES		Number of YES-NO	0	0	39.1304	0	0	49.2754
rs1555543	1	96944797	NA	NO	NO	NO		Number of NO-YES	27	39.1304		34	49.2754
rs543874	1	177889480	rs543874	YES	YES	YES		Total	69	100		69	100
rs591120	1	177902753	chr1:176169376	NO	NO	YES		Cohen's kappa	0.241758			0.166311
rs10913469	1	177913519	NA	NO	NO	NO		Pa	0.608696			0.507246
rs2867125	2	622827	rs2867125	YES	YES	YES		Pe	0.483932			0.408948
rs12463617	2	629244	rs12463617	YES	NO	YES
rs6548238	2	634905	chr2:624905	NO	NO	YES
rs7561317	2	644953	chr2:634953	NO	NO	YES
rs713586	2	25158008	NA	NO	NO	NO
rs1561288	2	25369002	NA	NO	NO	NO
rs12617233	2	59039998	NA	NO	NO	NO
rs887912	2	59302877	rs887912	YES	NO	YES
rs2890652	2	142959931	NA	NO	NO	NO
rs13078807	3	85884150	rs13078807	YES	YES	YES
rs7647305	3	185834290	rs7647305	YES	YES	YES
rs9816226	3	185834499	chr3:187317193	NO	NO	YES
rs13130484	4	45175691	rs13130484	YES	YES	YES
rs10938397	4	45182527	rs10938397	YES	NO	YES
rs13107325	4	103188709	rs13107325	YES	NO	YES
rs2112347	5	75015242	rs2112347	YES	NO	YES
rs206936	6	34302869	rs206936	YES	YES	YES
rs2272903	6	50786571	chr6:50894530	NO	NO	YES
rs987237	6	50803050	rs987237	YES	YES	YES
rs734597	6	50836279	rs734597	YES	YES	YES
rs10968576	9	28414339	rs10968576	YES	YES	YES
rs4929949	11	8604593	chr11:8561169	NO	NO	YES
rs4923461	11	27656910	chr11:27613486	NO	NO	YES
rs925946	11	27667202	chr11:27623778	NO	NO	YES
rs6265	11	27679916	rs6265	YES	YES	YES
rs1401635	11	27693991	chr11:27650567	NO	NO	YES
rs10767664	11	27725986	chr11:27682562	NO	NO	YES
rs3817334	11	47650993	rs3817334	YES	YES	YES
rs10838738	11	47663049	chr11:47619625	NO	NO	YES
rs7138803	12	50247468	rs7138803	YES	YES	YES
rs7132908	12	50263148	NA	NO	NO	NO
rs4771122	13	28020180	NA	NO	NO	NO
rs11847697	14	30515112	chr14:29584863	NO	NO	YES
rs10150332	14	79936964	NA	NO	NO	NO
rs997295	15	68016343	chr15:65803397	NO	NO	YES
rs2241423	15	68086838	rs2241423	YES	YES	YES
rs12444979	16	19933600	rs12444979	YES	NO	YES
rs4788099	16	28855727	chr16:28763228	NO	NO	YES
rs4788102	16	28873398	chr16:28780899	NO	NO	YES
rs7498665	16	28883241	chr16:28790742	NO	NO	YES
rs7359397	16	28885659	rs7359397	YES	YES	YES
rs9940128	16	53800754	chr16:52358255	NO	NO	YES
rs1421085	16	53800954	rs1421085	YES	YES	YES
rs1558902	16	53803574	chr16:52361075	NO	NO	YES
rs1121980	16	53809247	rs1121980	YES	YES	YES
rs8050136	16	53816275	rs8050136	YES	YES	YES
rs9936385	16	53819169	chr16:52376670	NO	NO	YES
rs9939609	16	53820527	chr16:52378028	NO	NO	YES
rs7234864	18	57734857	chr18:55885837	NO	NO	YES
rs6567160	18	57829135	rs6567160	YES	NO	YES
rs571312	18	57839769	rs571312	YES	YES	YES
rs17782313	18	57851097	chr18:56002077	NO	NO	YES
rs8089364	18	57858829	chr18:56009809	NO	NO	YES
rs12970134	18	57884750	chr18:56035730	NO	NO	YES
rs2229616	18	58039276	rs2229616	NO	YES	YES
rs7227255	18	58055731	rs7227255	NO	NO	YES
rs29941	19	34309532	rs29941	YES	YES	YES
rs11084753	19	34322137	rs11084753	YES	YES	YES
rs2075650	19	45395619	rs2075650	YES	YES	YES
rs2287019	19	46202172	rs2287019	YES	NO	YES
rs3810291	19	47569003	rs3810291	YES	YES	YES
Lipid level SNPs								Lipid level SNPs summary
SNP gwas	CHROMOSOME	POSITION_NCBI37	METABOCHIP_NAME	SNAP 1000G	SNAP HAPMAP3	POSITION			SNAP1000G - POSITION			SNAPHAPMAP3 - POSITION
rs1077514	1	23766233	rs1077514	YES	YES	YES			Number of SNPs	Percentage	Percentage	Number of SNPs	Percentage	Percentage
rs10903129	1	25768937	rs10903129	YES	YES	YES		Number of NO-NO	35	12.6812	83.6957	35	12.6812	67.029
rs12027135	1	25775733	rs12027135	YES	NO	YES		Number of YES-YES	196	71.0145		150	54.3478
rs12748152	1	27138393	rs12748152	YES	YES	YES		Number of YES-NO	0	0	16.3043	0	0	32.971
rs4660293	1	40028180	rs4660293	YES	YES	YES		Number of NO-YES	45	16.3043		91	32.971
rs11206510	1	55496039	rs11206510	YES	YES	YES		Total	276	100		276	100
rs2479409	1	55504650	rs2479409	YES	YES	YES		Cohen's kappa	0.524866			0.294811
rs17114036	1	56962821	chr1:56735409	NO	NO	YES		Pa	0.836957			0.67029
rs1167998	1	62931632	NA	NO	NO	NO		Pe	0.656847			0.532451
rs2131925	1	63025942	chr1:62798530	NO	NO	YES
rs1748195	1	63049593	chr1:62822181	NO	NO	YES
rs10889353	1	63118196	chr1:62890784	NO	NO	YES
rs7515577	1	93009438	NA	NO	NO	NO
rs12740374	1	109817590	chr1:109619113	NO	NO	YES
rs660240	1	109817838	rs660240	YES	YES	YES
rs629301	1	109818306	chr1:109619829	NO	NO	YES
rs646776	1	109818530	rs646776	YES	YES	YES
rs599839	1	109822166	rs599839	YES	YES	YES
rs267733	1	150958836	rs267733	YES	YES	YES
rs12145743	1	156700651	rs12145743	YES	YES	YES
rs4650994	1	178515312	rs4650994	YES	YES	YES
rs1689800	1	182168885	rs1689800	YES	YES	YES
rs2642442	1	220973563	rs2642442	YES	YES	YES
rs17465637	1	222823529	rs17465637	YES	YES	YES
rs2144300	1	230294916	rs2144300	YES	NO	YES
rs4846914	1	230295691	rs4846914	YES	YES	YES
rs514230	1	234858597	NA	NO	NO	NO
rs11902417	2	21198900	chr2:21052397	NO	NO	YES
rs6754295	2	21206183	rs6754295	YES	YES	YES
rs7557067	2	21208211	rs7557067	YES	NO	YES
rs1042034	2	21225281	rs1042034	YES	NO	YES
rs676210	2	21231524	rs676210	YES	YES	YES
rs693	2	21232195	chr2:21085700	NO	NO	YES
rs1367117	2	21263900	rs1367117	YES	YES	YES
rs515135	2	21286057	rs515135	YES	NO	YES
rs562338	2	21288321	NA	NO	NO	NO
rs1260326	2	27730940	rs1260326	YES	YES	YES
rs780093	2	27742603	rs780093	YES	YES	YES
rs13022873	2	27815510	NA	NO	NO	NO
rs6756629	2	44065090	rs6756629	YES	YES	YES
rs4299376	2	44072576	rs4299376	YES	YES	YES
rs6544713	2	44073881	rs6544713	YES	YES	YES
rs2710642	2	63149557	rs2710642	YES	YES	YES
rs10490626	2	118835841	rs10490626	YES	NO	YES
rs2030746	2	121309488	rs2030746	YES	YES	YES
rs7570971	2	135837906	rs7570971	YES	YES	YES
rs10195252	2	165513091	rs10195252	YES	YES	YES
rs12328675	2	165540800	rs12328675	YES	YES	YES
rs2287623	2	169830155	rs2287623	YES	YES	YES
rs11694172	2	203532304	rs11694172	YES	NO	YES
rs6725887	2	203745885	rs6725887	YES	YES	YES
rs1047891	2	211540507	rs7422339	NO	NO	NO
rs1250229	2	216304384	rs1250229	YES	NO	YES
rs2972146	2	227100698	chr2:226808942	NO	NO	YES
rs11563251	2	234679384	rs11563251	YES	NO	YES
rs2606736	3	11400249	rs2606736	YES	NO	YES
rs2290159	3	12628920	NA	NO	NO	NO
rs7640978	3	32533010	rs7640978	YES	YES	YES
rs2290547	3	47061183	rs2290547	YES	YES	YES
rs2013208	3	50129399	rs2013208	YES	YES	YES
rs13326165	3	52532118	rs13326165	YES	YES	YES
rs13315871	3	58381287	rs13315871	YES	YES	YES
rs6805251	3	119560606	rs6805251	YES	NO	YES
rs17404153	3	132163200	rs17404153	YES	YES	YES
rs645040	3	135926622	rs645040	YES	YES	YES
rs9818870	3	138122122	rs9818870	YES	YES	YES
rs6831256	4	3473139	rs6831256	YES	YES	YES
rs10019888	4	26062990	rs10019888	YES	NO	YES
rs442177	4	88030261	rs442177	YES	NO	YES
rs1481012	4	89039082	rs1481012	YES	YES	YES
rs3822072	4	89741269	rs3822072	YES	NO	YES
rs2602836	4	100014805	rs2602836	YES	NO	YES
rs13107325	4	103188709	rs13107325	YES	NO	YES
rs2200733	4	111710169	NA	NO	NO	NO
rs6450176	5	53298025	rs6450176	YES	YES	YES
rs9686661	5	55861786	rs9686661	YES	NO	YES
rs12654264	5	74648603	chr5:74684359	NO	NO	YES
rs3846662	5	74651084	rs3846662	YES	YES	YES
rs3846663	5	74655726	chr5:74691482	NO	NO	YES
rs12916	5	74656539	rs12916	YES	YES	YES
rs4530754	5	122855416	rs4530754	YES	YES	YES
rs6882076	5	156390297	rs6882076	YES	NO	YES
rs1501908	5	156398169	chr5:156330747	NO	NO	YES
rs9349379	6	12903957	rs9349379	YES	YES	YES
rs12526453	6	12927544	chr6:13035530	NO	NO	YES
rs3757354	6	16127407	rs3757354	YES	YES	YES
rs2142672	6	16197194	NA	NO	NO	NO
rs1800562	6	26093141	rs1800562	NO	YES	YES
rs3177928	6	32412435	rs3177928	NO	YES	YES
rs2814982	6	34546560	rs2814982	YES	YES	YES
rs2814944	6	34552797	rs2814944	YES	NO	YES
rs2758886	6	39250837	rs2758886	YES	NO	YES
rs998584	6	43757896	chr6:43865874	NO	NO	YES
rs9488822	6	116312893	NA	NO	NO	NO
rs1936800	6	127436064	rs1936800	YES	NO	YES
rs9376090	6	135411228	rs9376090	YES	NO	YES
rs605066	6	139829666	NA	NO	NO	NO
rs1564348	6	160578860	rs1564348	YES	YES	YES
rs1084651	6	161089817	rs1084651	YES	NO	YES
rs1997243	7	1083777	rs1997243	YES	YES	YES
rs702485	7	6449272	rs702485	YES	YES	YES
rs4142995	7	17919258	rs4142995	YES	YES	YES
rs11984041	7	19031935	rs11984041	YES	YES	YES
rs12670798	7	21607352	rs12670798	YES	YES	YES
rs4722551	7	25991826	rs4722551	YES	YES	YES
rs2072183	7	44579180	rs2072183	YES	NO	YES
rs4917014	7	50305863	rs4917014	YES	YES	YES
rs13238203	7	72129667	rs13238203	NO	NO	YES
rs2240466	7	72856269	rs2240466	YES	YES	YES
rs714052	7	72864869	rs714052	YES	YES	YES
rs17145738	7	72982874	rs17145738	YES	YES	YES
rs3812316	7	73020337	rs3812316	NO	NO	YES
rs38855	7	116358044	rs38855	YES	YES	YES
rs11556924	7	129663496	rs11556924	YES	YES	YES
rs4731702	7	130433384	rs4731702	YES	NO	YES
rs17173637	7	150529449	rs17173637	YES	YES	YES
rs9987289	8	9183358	rs9987289	YES	NO	YES
rs2126259	8	9185146	rs2126259	YES	YES	YES
rs11776767	8	10683929	chr8:10721339	NO	NO	YES
rs1495741	8	18272881	NA	NO	NO	NO
rs325	8	19819328	chr8:19863608	NO	NO	YES
rs326	8	19819439	chr8:19863719	NO	NO	YES
rs328	8	19819724	chr8:19864004	NO	NO	YES
rs13702	8	19824492	chr8:19868772	NO	NO	YES
rs15285	8	19824667	rs15285	YES	YES	YES
rs10096633	8	19830921	rs10096633	YES	YES	YES
rs17482753	8	19832646	rs17482753	YES	YES	YES
rs12678919	8	19844222	rs12678919	YES	YES	YES
rs10503669	8	19847690	chr8:19891970	NO	NO	YES
rs2083637	8	19865175	chr8:19909455	NO	NO	YES
rs10102164	8	55421614	rs10102164	YES	NO	YES
rs2081687	8	59388565	NA	NO	NO	NO
rs2293889	8	116599199	rs2293889	YES	YES	YES
rs2954021	8	126482077	rs2954021	YES	NO	YES
rs2954026	8	126484526	chr8:126553708	NO	NO	YES
rs17321515	8	126486409	NA	NO	NO	NO
rs2954029	8	126490972	rs2954029	YES	NO	YES
rs2954033	8	126493746	chr8:126562928	NO	NO	YES
rs6987702	8	126504726	rs6987702	YES	YES	YES
rs11136341	8	145043543	NA	NO	NO	NO
rs3780181	9	2640759	rs3780181	YES	YES	YES
rs643531	9	15296034	rs643531	YES	YES	YES
rs581080	9	15305378	chr9:15295378	NO	NO	YES
rs7865618	9	22031005	chr9:22021005	NO	NO	YES
rs4977574	9	22098574	NA	NO	NO	NO
rs10757278	9	22124477	rs10757278	YES	NO	YES
rs1333049	9	22125503	rs1333049	YES	YES	YES
rs4149268	9	107647220	chr9:106687041	NO	NO	YES
rs3890182	9	107647655	chr9:106687476	NO	NO	YES
rs3905000	9	107657070	chr9:106696891	NO	NO	YES
rs1883025	9	107664301	rs1883025	YES	YES	YES
rs514659	9	136142203	chr9:135132024	NO	NO	YES
rs579459	9	136154168	rs579459	YES	YES	YES
rs635634	9	136155000	chr9:135144821	NO	NO	YES
rs1832007	10	5254847	rs1832007	YES	NO	YES
rs10904908	10	17260290	rs10904908	YES	YES	YES
rs3739998	10	30316072	NA	NO	NO	NO
rs1746048	10	44775824	chr10:44095830	NO	NO	YES
rs970548	10	46013277	rs970548	YES	YES	YES
rs10761731	10	65027610	NA	NO	NO	NO
rs1412444	10	91002927	NA	NO	NO	NO
rs2068888	10	94839642	rs2068888	YES	YES	YES
rs12413409	10	104719096	rs12413409	YES	YES	YES
rs2255141	10	113933886	rs2255141	YES	NO	YES
rs2923084	11	10388782	rs2923084	YES	YES	YES
rs10128711	11	18632984	rs10128711	YES	NO	YES
rs3136441	11	46743247	rs3136441	YES	NO	YES
rs7120118	11	47286290	chr11:47242866	NO	NO	YES
rs7395662	11	48518893	rs7395662	YES	YES	YES
rs11246602	11	51512090	rs11246602	NO	YES	YES
rs174546	11	61569830	rs174546	YES	YES	YES
rs174547	11	61570783	rs174547	YES	NO	YES
rs174548	11	61571348	rs174548	YES	YES	YES
rs174570	11	61597212	rs174570	YES	YES	YES
rs12801636	11	65391317	rs12801636	YES	YES	YES
rs499974	11	75455021	rs499974	YES	YES	YES
rs974819	11	103660567	rs974819	YES	YES	YES
rs12272004	11	116603724	chr11:116108934	NO	NO	YES
rs1558861	11	116607437	rs1558861	YES	NO	YES
rs28927680	11	116619073	rs28927680	YES	NO	YES
rs11825181	11	116626258	rs11825181	YES	NO	YES
rs10790162	11	116639104	rs10790162	YES	NO	YES
rs964184	11	116648917	NA	NO	NO	NO
rs11823543	11	116649135	chr11:116154345	NO	NO	YES
rs12286037	11	116652207	rs12286037	YES	YES	YES
rs6589566	11	116652423	rs6589566	YES	YES	YES
rs2075290	11	116653296	rs2075290	YES	NO	YES
rs2266788	11	116660686	rs2266788	YES	YES	YES
rs11603023	11	118486067	rs11603023	YES	YES	YES
rs7941030	11	122522375	rs7941030	YES	YES	YES
rs11220462	11	126243952	rs11220462	YES	YES	YES
rs4883201	12	9082581	rs4883201	YES	YES	YES
rs7134375	12	20473758	rs7134375	YES	YES	YES
rs11613352	12	57792580	rs11613352	YES	NO	YES
rs2338104	12	109895168	NA	NO	NO	NO
rs7134594	12	110000193	NA	NO	NO	NO
rs11065987	12	112072424	rs11065987	YES	YES	YES
rs2650000	12	121388962	rs2650000	YES	YES	YES
rs1169288	12	121416650	rs1169288	YES	NO	YES
rs4759375	12	123796238	NA	NO	NO	NO
rs4765127	12	124460167	NA	NO	NO	NO
rs838880	12	125261593	rs838880	YES	YES	YES
rs4942486	13	32953388	rs4942486	YES	YES	YES
rs4773144	13	110960712	rs4773144	YES	YES	YES
rs8017377	14	24883887	rs8017377	YES	YES	YES
rs2895811	14	100133942	rs2895811	YES	YES	YES
rs4983559	14	105277209	rs4983559	YES	YES	YES
rs2412710	15	42683787	rs2412710	NO	YES	YES
rs2929282	15	44245931	NA	NO	NO	NO
rs10468017	15	58678512	rs10468017	YES	YES	YES
rs1532085	15	58683366	rs1532085	YES	YES	YES
rs1800588	15	58723675	NA	NO	NO	NO
rs2652834	15	63396867	rs2652834	YES	NO	YES
rs3198697	16	15129940	rs3198697	YES	YES	YES
rs11649653	16	30918487	NA	NO	NO	NO
rs1121980	16	53809247	rs1121980	YES	YES	YES
rs9989419	16	56985139	rs9989419	YES	YES	YES
rs173539	16	56988044	rs173539	YES	NO	YES
rs3764261	16	56993324	rs3764261	YES	YES	YES
rs1800775	16	56995236	rs1800775	YES	YES	YES
rs1864163	16	56997233	rs1864163	YES	YES	YES
rs1532624	16	57005479	rs1532624	YES	YES	YES
rs12449157	16	67708897	rs12449157	YES	YES	YES
rs2271293	16	67902070	NA	NO	NO	NO
rs16942887	16	67928042	rs16942887	YES	YES	YES
rs255052	16	68024995	rs255052	YES	YES	YES
rs2000999	16	72108093	rs2000999	YES	YES	YES
rs2925979	16	81534790	rs2925979	YES	YES	YES
rs1231206	17	2125605	NA	NO	NO	NO
rs216172	17	2126504	NA	NO	NO	NO
rs314253	17	7091650	rs314253	YES	YES	YES
rs12936587	17	17543722	rs12936587	YES	NO	YES
rs11869286	17	37813856	chr17:35067382	NO	NO	YES
rs8077889	17	41878166	rs8077889	YES	YES	YES
rs7206971	17	45425115	NA	NO	NO	NO
rs1801689	17	64210580	rs1801689	YES	YES	YES
rs4148008	17	66875294	chr17:64386889	NO	NO	YES
rs4129767	17	76403984	rs4129767	YES	YES	YES
rs7240405	18	47159090	rs7240405	YES	YES	YES
rs7241918	18	47160953	NA	NO	NO	NO
rs4939883	18	47167214	rs4939883	YES	YES	YES
rs2156552	18	47181668	rs2156552	YES	YES	YES
rs12967135	18	57849023	chr18:56000003	NO	NO	YES
rs7248104	19	7224431	rs7248104	YES	YES	YES
rs7255436	19	8433196	NA	NO	NO	NO
rs2967605	19	8469738	rs2967605	YES	YES	YES
rs1122608	19	11163601	rs1122608	YES	YES	YES
rs6511720	19	11202306	rs6511720	YES	YES	YES
rs2228671	19	11210912	rs2228671	YES	YES	YES
rs737337	19	11347493	rs737337	YES	YES	YES
rs10401969	19	19407718	rs10401969	YES	YES	YES
rs16996148	19	19658472	rs16996148	YES	YES	YES
rs17216525	19	19662220	rs17216525	YES	NO	YES
rs731839	19	33899065	rs731839	YES	YES	YES
rs157580	19	45395266	rs157580	YES	YES	YES
rs2075650	19	45395619	rs2075650	YES	YES	YES
rs439401	19	45414451	rs439401	YES	YES	YES
rs4420638	19	45422946	rs4420638	NO	NO	YES
rs492602	19	49206417	rs492602	YES	YES	YES
rs17695224	19	52324216	rs17695224	YES	YES	YES
rs386000	19	54792761	rs386000	YES	NO	YES
rs364585	20	12962718	rs364585	YES	NO	YES
rs2328223	20	17845921	rs2328223	YES	YES	YES
rs2277862	20	34152782	rs2277862	YES	YES	YES
rs2902940	20	39091487	chr20:38524901	NO	NO	YES
rs6029526	20	39672618	NA	NO	NO	NO
rs1800961	20	43042364	rs1800961	YES	YES	YES
rs6065906	20	44554015	rs6065906	YES	YES	YES
rs7679	20	44576502	rs7679	YES	YES	YES
rs9982601	21	35599128	rs9982601	YES	NO	YES
rs181362	22	21932068	rs181362	YES	YES	YES
rs5763662	22	30378703	rs5763662	YES	NO	YES
rs138777	22	35711098	rs138777	YES	YES	YES
rs5756931	22	38546033	rs5756931	YES	YES	YES
rs4253772	22	46627603	rs4253772	YES	YES	YES
rs9411489	NA	NA	NA	NO	NO	NO
								Summary for all the traits
									SNAP1000G - POSITION			SNAPHAPMAP3 - POSITION
									Number of SNPs	Percentage	Percentage	Number of SNPs	Percentage	Percentage
								Number of NO-NO	49	11.8072	82.4096	49	11.8072	63.3735
								Number of YES-YES	293	70.6024		214	51.5663
								Number of YES-NO	0	0	17.5904	0	0	36.6265
								Number of NO-YES	73	17.5904		152	36.6265
								Total	415	100		415	100
								Cohen's kappa	0.486604			0.249512
								Pa	0.824096			0.633735
								Pe	0.657373			0.511964
