# Supplementary material for: Should We Have Blind Faith in Bioinformatics Software? Illustrations from the SNAP Web-Based Tool
Source: PLoS One. 2015 Mar 5;10(3):e0118925. doi: 10.1371/journal.pone.0118925 (PMC4351168; doi:10.1371/journal.pone.0118925)
Supplement: S2 Table — (XLSX) [file pone.0118925.s004.xlsx]

## Sheet: HapMap_fasting_glc
SNP	Proxy	Distance	RSquared	DPrime	Arrays	Chromosome	Coordinate_HG18
rs10747083	WARNING	Query snp not in HapMap3_r2
rs10747083	WARNING	No matching proxy snps found
rs10811661	rs10811661	0	1	1	AS,A5,A6,IBC,OQ,AxM,CM,ICA,ICB,AAE	chr9	22124094
rs10830963	WARNING	No LD data is available for rs10830963 in HapMap3_r2, panel CEU
rs10830963	WARNING	No matching proxy snps found
rs10885122	WARNING	Query snp not in HapMap3_r2
rs10885122	WARNING	No matching proxy snps found
rs11039182	WARNING	Query snp not in HapMap3_r2
rs11039182	WARNING	No matching proxy snps found
rs11603334	rs11603334	0	1	1	IM,IMD,CYT,OQ,CM,OE,E1,E11,O24,O28,O54,O5E,OEE,AAE	chr11	72110633
rs11603334	rs1552224	113	1	1	I3,I5,I6,I6Q,IM,IMD,IC,ICQ,OQ,CM,IWQ,OE,E1,E11,O24,O28,O54,O5E,OEE,AAE	chr11	72110746
rs11605924	WARNING	No LD data is available for rs11605924 in HapMap3_r2, panel CEU
rs11605924	WARNING	No matching proxy snps found
rs11619319	rs11619319	0	1	1	IM,IMD,CYT,OQ,CM,OE,E1,E11,O24,O28,O54,O5E,OEE,AAE	chr13	27385599
rs11619319	rs2293941	3599	1	1	I3,I5,I6,I6Q,IM,IMD,IC,ICQ,IBC,OQ,CM,IWQ,OE,O24,O28,O54,O5E,OEE	chr13	27389198
rs11708067	rs11708067	0	1	1	A6,OQ,CM,OE,E1,E11,O24,O28,O54,O5E,OEE,ICA,ICB,AAE	chr3	124548468
rs11715915	WARNING	No LD data is available for rs11715915 in HapMap3_r2, panel CEU
rs11715915	WARNING	No matching proxy snps found
rs11924648	rs11924648	0	1	1	A6,I6,IM,IMD,OQ,CM,OE,O24,O28,O54,O5E,OEE,AAH	chr3	172200690
rs11924648	rs1280	4706	1	1	IM,IMD,CM	chr3	172195984
rs12440695	rs12440695	0	1	1	I3,I5,I6,I6Q,IM,IMD,IC,ICQ,CM,IWQ,OE,O24,O28,O54,O5E,OEE,AAH	chr15	60222448
rs1260326	rs1260326	0	1	1	I1,I3,I5,I6,I6Q,IM,IMD,IC,ICQ,IBC,CYT,OQ,AxM,CM,IWQ,OE,O24,O28,O54,O5E,OEE,ICA,ICB,AAE	chr2	27584444
rs13266634	rs13266634	0	1	1	I3,I5,I6,I6Q,IM,IMD,IC,ICQ,IBC,CYT,OQ,AxM,CM,IWQ,OE,O24,O28,O54,O5E,OEE,ICA,ICB,AAE	chr8	118253964
rs13266634	rs3802177	242	1	1	IM,IMD,IBC,OQ,CM,OE,E1,E11,O5E,OEE,AAE	chr8	118254206
rs1371614	WARNING	No LD data is available for rs1371614 in HapMap3_r2, panel CEU
rs1371614	WARNING	No matching proxy snps found
rs1483121	rs1483121	0	1	1	I3,I5,I6,I6Q,IM,IMD,IC,ICQ,OQ,AxM,CM,IWQ,OE,E1,E11,O24,O28,O54,O5E,OEE,AAE	chr11	48289936
rs174550	WARNING	Query snp not in HapMap3_r2
rs174550	WARNING	No matching proxy snps found
rs17762454	WARNING	Query snp not in HapMap3_r2
rs17762454	WARNING	No matching proxy snps found
rs2191349	WARNING	Query snp not in HapMap3_r2
rs2191349	WARNING	No matching proxy snps found
rs2302593	WARNING	Query snp not in HapMap3_r2
rs2302593	WARNING	No matching proxy snps found
rs2657879	rs2657879	0	1	1	AN,A5,A6,IM,IMD,OQ,CM,OE,O24,O28,O54,O5E,OEE,AAE	chr12	55151605
rs340874	rs340874	0	1	1	I1,I3,I5,I6,I6Q,IM,IMD,IC,ICQ,CYT,OQ,CM,IWQ,E1,E11,O54,O5E,OEE,ICA,ICB,AAE	chr1	212225879
rs3783347	WARNING	Query snp not in HapMap3_r2
rs3783347	WARNING	No matching proxy snps found
rs3829109	WARNING	Query snp not in HapMap3_r2
rs3829109	WARNING	No matching proxy snps found
rs4502156	rs4502156	0	1	1	IM,IMD,OQ,AxM,CM,OE,E1,E11,O24,O28,O54,O5E,OEE,AAE	chr15	60170447
rs4506565	rs4506565	0	1	1	AS,A5,A6,IBC,OQ,AxM,CM,E1,E11,O5E,OEE,ICA,ICB,AAE	chr10	114746031
rs4869272	rs4869272	0	1	1	I3,I5,I6,I6Q,IM,IMD,IC,ICQ,CYT,OQ,AxM,CM,IWQ,OE,E1,E11,O24,O28,O54,O5E,OEE,AAE	chr5	95565204
rs560887	WARNING	No LD data is available for rs560887 in HapMap3_r2, panel CEU
rs560887	WARNING	No matching proxy snps found
rs576674	rs576674	0	1	1	I3,I5,I6,I6Q,IM,IMD,IC,ICQ,CM,IWQ,E1,E11,O5E,OEE,AAE	chr13	32452302
rs6072275	WARNING	Query snp not in HapMap3_r2
rs6072275	WARNING	No matching proxy snps found
rs6113722	rs6113722	0	1	1	AS,A5,A6,IBC,CM,E1,E11,O5E,OEE,AAE	chr20	22505099
rs6943153	rs6943153	0	1	1	I3,I5,I6,I6Q,IM,IMD,IC,ICQ,CYT,OQ,CM,IWQ,OE,E1,E11,O24,O28,O54,O5E,OEE,AAE	chr7	50759073
rs6975024	WARNING	Query snp not in HapMap3_r2
rs6975024	WARNING	No matching proxy snps found
rs7651090	rs7651090	0	1	1	AN,A5,A6,IM,IMD,AxM,CM,E1,E11,O54,O5E,OEE,AAE	chr3	186996086
rs7651090	rs4402960	1705	1	1	AS,A5,A6,I2,I5,I6,I6Q,IM,IMD,IBC,OQ,AxM,CM,IWQ,OE,E1,E11,O24,O28,O54,O5E,OEE,ICA,ICB,AAE,AAH	chr3	186994381
rs7651090	rs7633675	2779	1	1	IM,IMD,CYT,OQ,AxM,CM,OE,O24,O28,O54,O5E,OEE,AAE,AAH	chr3	186993307
rs7651090	rs6767484	7186	1	1	IM,IMD,CM,O54,O5E	chr3	187003272
rs7708285	rs7708285	0	1	1	I3,I5,I6,I6Q,IM,IMD,IC,ICQ,OQ,CM,IWQ,OE,O24,O28,O54,O5E,OEE	chr5	76461623
rs7867224	WARNING	Query snp not in HapMap3_r2
rs7867224	WARNING	No matching proxy snps found
rs9368222	WARNING	No LD data is available for rs9368222 in HapMap3_r2, panel CEU
rs9368222	WARNING	No matching proxy snps found
rs983309	rs983309	0	1	1	I3,I5,I6,I6Q,IM,IMD,IC,ICQ,OQ,AxM,CM,IWQ,OE,O24,O28,O54,O5E,OEE,ICA,ICB,AAE	chr8	9215142
rs9987289	WARNING	Query snp not in HapMap3_r2
rs9987289	WARNING	No matching proxy snps found

## Sheet: 1000G_fasting_glc
SNP	Proxy	Distance	RSquared	DPrime	Arrays	Chromosome	Coordinate_HG18
rs10747083	rs10747083	0	1	1	CM,E1,E11,O5E,OEE,AAE	chr12	131551691
rs10811661	rs10811661	0	1	1	AS,A5,A6,IBC,OQ,AxM,CM,ICA,ICB,AAE	chr9	22124094
rs10830963	rs10830963	0	1	1	A6,IMD,IBC,OQ,CM,OE,E1,E11,O24,O28,O54,O5E,OEE,ICA,ICB,AAE	chr11	92348358
rs10885122	rs10885122	0	1	1	CYT,OQ,CM,OE,E1,E11,O24,O28,O54,O5E,OEE,ICA,ICB,AAE	chr10	113032083
rs11039182	rs11039182	0	1	1	CM	chr11	47303299
rs11603334	rs11603334	0	1	1	IM,IMD,CYT,OQ,CM,OE,E1,E11,O24,O28,O54,O5E,OEE,AAE	chr11	72110633
rs11605924	rs11605924	0	1	1	I3,I5,I6,IM,IC,OQ,CM,OE,E1,E11,O24,O28,O54,O5E,OEE,AAE	chr11	45829667
rs11619319	rs11619319	0	1	1	IM,IMD,CYT,OQ,CM,OE,E1,E11,O24,O28,O54,O5E,OEE,AAE	chr13	27385599
rs11708067	rs11708067	0	1	1	A6,OQ,CM,OE,E1,E11,O24,O28,O54,O5E,OEE,ICA,ICB,AAE	chr3	124548468
rs11715915	rs11715915	0	1	1	AS,A6,I1,IM,IMD,OQ,CM,OE,E1,E11,O24,O28,O54,O5E,OEE,AAE	chr3	49430334
rs11924648	rs11924648	0	1	1	A6,I6,IM,IMD,OQ,CM,OE,O24,O28,O54,O5E,OEE,AAH	chr3	172200690
rs12440695	rs12440695	0	1	1	I3,I5,I6,I6Q,IM,IMD,IC,ICQ,CM,IWQ,OE,O24,O28,O54,O5E,OEE,AAH	chr15	60222448
rs1260326	rs1260326	0	1	1	I1,I3,I5,I6,I6Q,IM,IMD,IC,ICQ,IBC,CYT,OQ,AxM,CM,IWQ,OE,O24,O28,O54,O5E,OEE,ICA,ICB,AAE	chr2	27584444
rs13266634	rs13266634	0	1	1	I3,I5,I6,I6Q,IM,IMD,IC,ICQ,IBC,CYT,OQ,AxM,CM,IWQ,OE,O24,O28,O54,O5E,OEE,ICA,ICB,AAE	chr8	118253964
rs1371614	rs1371614	0	1	1	I3,I5,I6,I6Q,IM,IMD,IC,ICQ,OQ,CM,IWQ,OE,O24,O28,O54,O5E,OEE,AAE	chr2	27006378
rs1483121	rs1483121	0	1	1	I3,I5,I6,I6Q,IM,IMD,IC,ICQ,OQ,AxM,CM,IWQ,OE,E1,E11,O24,O28,O54,O5E,OEE,AAE	chr11	48289936
rs174550	rs174550	0	1	1	OQ,CM,OE,E1,E11,O24,O28,O54,O5E,OEE,ICA,ICB,AAE,AAH	chr11	61328054
rs17762454	rs17762454	0	1	1	OQ,CM	chr6	7158199
rs2191349	rs2191349	0	1	1	AH,OQ,CM,E1,E11,O5E,OEE,ICA,ICB,AAE	chr7	15030834
rs2302593	rs2302593	0	1	1	CM,AAE	chr19	50888474
rs2657879	rs2657879	0	1	1	AN,A5,A6,IM,IMD,OQ,CM,OE,O24,O28,O54,O5E,OEE,AAE	chr12	55151605
rs340874	rs340874	0	1	1	I1,I3,I5,I6,I6Q,IM,IMD,IC,ICQ,CYT,OQ,CM,IWQ,E1,E11,O54,O5E,OEE,ICA,ICB,AAE	chr1	212225879
rs3783347	rs3783347	0	1	1	CM,E1,E11,O5E,OEE,AAE	chr14	99909014
rs3829109	rs3829109	0	1	1	IM,IMD,OQ,CM,OE,E1,E11,O24,OEE	chr9	138376587
rs4502156	rs4502156	0	1	1	IM,IMD,OQ,AxM,CM,OE,E1,E11,O24,O28,O54,O5E,OEE,AAE	chr15	60170447
rs4506565	rs4506565	0	1	1	AS,A5,A6,IBC,OQ,AxM,CM,E1,E11,O5E,OEE,ICA,ICB,AAE	chr10	114746031
rs4869272	rs4869272	0	1	1	I3,I5,I6,I6Q,IM,IMD,IC,ICQ,CYT,OQ,AxM,CM,IWQ,OE,E1,E11,O24,O28,O54,O5E,OEE,AAE	chr5	95565204
rs560887	rs560887	0	1	1	A6,I3,I5,I6,I6Q,IM,IMD,IC,ICQ,OQ,AxM,CM,IWQ,OE,E1,E11,O24,O28,O5E,OEE,ICA,ICB,AAE,AAH	chr2	169471394
rs576674	rs576674	0	1	1	I3,I5,I6,I6Q,IM,IMD,IC,ICQ,CM,IWQ,E1,E11,O5E,OEE,AAE	chr13	32452302
rs6072275	rs6072275	0	1	1	I6Q,IMD,ICQ,CM,IWQ,E1,E11,O54,O5E,OEE,ICA,ICB,AAE	chr20	39177319
rs6113722	rs6113722	0	1	1	AS,A5,A6,IBC,CM,E1,E11,O5E,OEE,AAE	chr20	22505099
rs6943153	rs6943153	0	1	1	I3,I5,I6,I6Q,IM,IMD,IC,ICQ,CYT,OQ,CM,IWQ,OE,E1,E11,O24,O28,O54,O5E,OEE,AAE	chr7	50759073
rs6975024	rs6975024	0	1	1	IBC,AxM,CM,E1,E11,O5E,OEE,AAE	chr7	44198411
rs7651090	rs7651090	0	1	1	AN,A5,A6,IM,IMD,AxM,CM,E1,E11,O54,O5E,OEE,AAE	chr3	186996086
rs7708285	rs7708285	0	1	1	I3,I5,I6,I6Q,IM,IMD,IC,ICQ,OQ,CM,IWQ,OE,O24,O28,O54,O5E,OEE	chr5	76461623
rs7867224	rs7867224	0	1	1	CM,AAH	chr9	4282152
rs9368222	rs9368222	0	1	1	A6,I6,IM,IMD,IBC,OQ,AxM,CM,OE,O24,O28,O54,O5E,OEE	chr6	20794975
rs983309	rs983309	0	1	1	I3,I5,I6,I6Q,IM,IMD,IC,ICQ,OQ,AxM,CM,IWQ,OE,O24,O28,O54,O5E,OEE,ICA,ICB,AAE	chr8	9215142
rs9987289	rs9987289	0	1	1	CM,E1,E11,O5E,OEE,AAE	chr8	9220768

## Sheet: HapMap_lipids
SNP	Proxy	Distance	RSquared	DPrime	Arrays	Chromosome	Coordinate_HG18
rs10019888	WARNING	Query snp not in HapMap3_r2
rs10019888	WARNING	No matching proxy snps found
rs10102164	WARNING	Query snp not in HapMap3_r2
rs10102164	WARNING	No matching proxy snps found
rs10128711	WARNING	No LD data is available for rs10128711 in HapMap3_r2, panel CEU
rs10128711	WARNING	No matching proxy snps found
rs10401969	rs10401969	0	1	1	A6,IM,IMD,OQ,CM,OE,E1,E11,O24,O28,O54,O5E,OEE,ICA,ICB	chr19	19268718
rs10401969	rs16996148	250754	1	1	AS,A5,A6,IBC,OQ,CM,E1,E11,O5E,OEE,ICA,ICB,AAE	chr19	19519472
rs1047891	rs7422339	0	1	1	AG,I1,IM,IMD,IBC,CM,O54,O5E	chr2	211248752
rs10490626	WARNING	No LD data is available for rs10490626 in HapMap3_r2, panel CEU
rs10490626	WARNING	No matching proxy snps found
rs10761731	WARNING	Query snp not in HapMap3_r2
rs10761731	WARNING	No matching proxy snps found
rs1077514	rs1077514	0	1	1	AS,A5,A6,OQ,CM,E1,E11,O5E,OEE,AAE	chr1	23638820
rs10904908	rs10904908	0	1	1	AS,A5,A6,AxM,CM,E1,E11,O5E,OEE,AAE,AAH	chr10	17300296
rs11065987	rs11065987	0	1	1	I2,I5,I6,I6Q,IM,IMD,OQ,AxM,CM,IWQ,OE,E1,E11,O24,O28,O54,O5E,OEE,AAE	chr12	110556807
rs11136341	WARNING	Query snp not in HapMap3_r2
rs11136341	WARNING	No matching proxy snps found
rs1121980	rs1121980	0	1	1	AH,AN,A5,A6,IBC,OQ,AxM,CM,OE,E1,E11,O24,O28,O54,O5E,OEE,ICA,ICB,AAE	chr16	52366748
rs11220462	rs11220462	0	1	1	AG,I2,I5,I6,I6Q,IM,IMD,CM,IWQ,E1,E11,O54,O5E,OEE,AAE	chr11	125749162
rs11246602	rs11246602	0	1	1	I6Q,IM,IMD,IC,ICQ,OQ,CM,AAE	chr11	51368666
rs11563251	WARNING	No LD data is available for rs11563251 in HapMap3_r2, panel CEU
rs11563251	WARNING	No matching proxy snps found
rs11603023	rs11603023	0	1	1	I2,I5,I6,I6Q,IM,IMD,CYT,OQ,CM,IWQ,OE,E1,E11,O24,O28,O54,O5E,OEE,AAE,AAH	chr11	117991277
rs11613352	WARNING	Query snp not in HapMap3_r2
rs11613352	WARNING	No matching proxy snps found
rs11649653	WARNING	No LD data is available for rs11649653 in HapMap3_r2, panel CEU
rs11649653	WARNING	No matching proxy snps found
rs1169288	WARNING	Query snp not in HapMap3_r2
rs1169288	WARNING	No matching proxy snps found
rs11694172	WARNING	No LD data is available for rs11694172 in HapMap3_r2, panel CEU
rs11694172	WARNING	No matching proxy snps found
rs11776767	WARNING	Query snp not in HapMap3_r2
rs11776767	WARNING	No matching proxy snps found
rs11869286	WARNING	Query snp not on any selected array
rs11869286	rs1877031	224	1	1	I1,I3,I5,I6,I6Q,IM,IMD,IC,ICQ,IBC,CYT,OQ,CM,IWQ,OE,O24,O28,OEE,AAE,AAH	chr17	35067606
rs11869286	rs931992	7579	1	1	I3,I5,I6,I6Q,IM,IMD,IC,ICQ,OQ,CM,IWQ,OE,O24,O28,O54,O5E,OEE	chr17	35074961
rs12027135	WARNING	Query snp not in HapMap3_r2
rs12027135	WARNING	No matching proxy snps found
rs12145743	rs12145743	0	1	1	A6,I3,I5,I6,I6Q,IM,IMD,IC,ICQ,OQ,CM,IWQ,OE,E1,E11,O24,O28,O54,O5E,OEE,AAE	chr1	154967275
rs12328675	rs12328675	0	1	1	IM,IMD,OQ,CM,OE,E1,E11,O24,O28,O54,O5E,OEE	chr2	165249046
rs1250229	WARNING	Query snp not in HapMap3_r2
rs1250229	WARNING	No matching proxy snps found
rs1260326	rs1260326	0	1	1	I1,I3,I5,I6,I6Q,IM,IMD,IC,ICQ,IBC,CYT,OQ,AxM,CM,IWQ,OE,O24,O28,O54,O5E,OEE,ICA,ICB,AAE	chr2	27584444
rs12670798	rs12670798	0	1	1	I1,I3,I5,I6,I6Q,IM,IMD,IC,ICQ,CM,IWQ,E1,E11,O54,O5E,OEE,AAE	chr7	21573877
rs12670798	rs5008148	3674	1	1	I2,I5,I6,I6Q,IM,IMD,CM,IWQ,O54,O5E,AAH	chr7	21570203
rs12678919	rs12678919	0	1	1	I2,I5,I6,I6Q,IM,IMD,AxM,CM,IWQ,E1,E11,O54,O5E,OEE,ICA,ICB,AAE	chr8	19888502
rs12678919	rs17482753	11576	1	1	AN,A5,A6,IBC,CYT,OQ,AxM,CM,OE,E1,E11,O24,O28,O54,O5E,OEE,ICA,ICB,AAE	chr8	19876926
rs12748152	rs12748152	0	1	1	IM,IMD,CYT,OQ,CM,OE,E1,E11,O24,O28,O54,O5E,OEE,AAE	chr1	27010980
rs12748152	rs12726287	99165	1	1	IM,IMD,CYT,CM,AAH	chr1	26911815
rs12801636	rs12801636	0	1	1	A6,I2,I5,I6,I6Q,IM,IMD,OQ,CM,IWQ,OE,E1,E11,O24,O28,O54,O5E,OEE,ICA,ICB,AAE,AAH	chr11	65147893
rs12916	rs12916	0	1	1	I1,IM,IMD,IBC,OQ,AxM,CM,OE,O24,O28,O54,O5E,OEE,ICA,ICB,AAE,AAH	chr5	74692295
rs12967135	WARNING	Query snp not in HapMap3_r2
rs12967135	WARNING	No matching proxy snps found
rs13107325	WARNING	No LD data is available for rs13107325 in HapMap3_r2, panel CEU
rs13107325	WARNING	No matching proxy snps found
rs13238203	WARNING	Query snp not in HapMap3_r2
rs13238203	WARNING	No matching proxy snps found
rs13315871	rs13315871	0	1	1	IM,IMD,CM,E1,E11,O54,O5E,OEE,AAE	chr3	58356327
rs13326165	rs13326165	0	1	1	I3,I5,I6,I6Q,IM,IMD,IC,ICQ,IBC,CM,IWQ,E1,E11,O54,O5E,OEE,AAE	chr3	52507158
rs1367117	rs1367117	0	1	1	IM,IMD,IBC,OQ,AxM,CM,OE,O24,O28,O54,O5E,OEE,ICA,ICB,AAE,AAH	chr2	21117405
rs138777	rs138777	0	1	1	I1,I2,I5,I6,I6Q,IM,IMD,CM,IWQ,E1,E11,O54,O5E,OEE,AAE	chr22	34041098
rs1495741	WARNING	Query snp not on any selected array
rs1495741	rs4921914	443	1	1	A6,OQ,CM,OE,E1,E11,O24,O28,O54,O5E,OEE,AAE	chr8	18316718
rs1532085	rs1532085	0	1	1	I3,I5,I6,I6Q,IM,IMD,IC,ICQ,OQ,CM,IWQ,OE,E1,E11,O24,O28,O54,O5E,OEE,ICA,ICB,AAE	chr15	56470658
rs1564348	rs1564348	0	1	1	AG,A6,I3,I5,I6,I6Q,IM,IMD,IC,ICQ,OQ,AxM,CM,IWQ,OE,E1,E11,O24,O28,O54,O5E,OEE,AAE	chr6	160498850
rs1564348	rs11753995	3494	1	1	IM,IMD,OQ,CM,OE,O24,O28,O54,O5E,OEE	chr6	160495356
rs1689800	rs1689800	0	1	1	IM,IMD,CM,E1,E11,O5E,OEE,AAE	chr1	180435508
rs1689800	rs2243976	11650	1	1	A6,IM,IMD,OQ,AxM,CM,OE,O24,O28,O54,O5E,OEE	chr1	180423858
rs16942887	rs16942887	0	1	1	IM,IMD,OQ,AxM,CM,OE,E1,E11,O24,O28,O54,O5E,OEE,AAE	chr16	66485543
rs16942887	rs3809630	48642	1	1	I1,IM,IMD,OQ,AxM,CM,OE,O24,O28,O54,O5E,OEE	chr16	66436901
rs17145738	rs17145738	0	1	1	AS,A5,A6,I6,IM,IMD,IBC,CYT,OQ,AxM,CM,OE,E1,E11,O24,O28,O54,O5E,OEE,ICA,ICB,AAE,AAH	chr7	72620810
rs17145738	rs13233571	11643	1	1	IM,IMD,CYT,CM,E1,E11,O54,O5E,OEE,AAE	chr7	72609167
rs17145738	rs2074755	105708	1	1	AX,AS,A5,A6,IBC,AxM,CM,AAH	chr7	72515102
rs17145738	rs714052	118005	1	1	I3,I5,I6,I6Q,IM,IMD,IC,ICQ,IBC,AxM,CM,IWQ,AAE	chr7	72502805
rs17145738	rs2240466	126605	1	1	I3,I5,I6,I6Q,IM,IMD,IC,ICQ,OQ,AxM,CM,IWQ,OE,E1,E11,O24,O28,O54,O5E,OEE,ICA,ICB,AAE,AAH	chr7	72494205
rs17173637	rs17173637	0	1	1	I2,I5,I6,I6Q,IM,IMD,OQ,CM,IWQ,OE,O24,O28,O54,O5E,OEE	chr7	150160382
rs17404153	rs17404153	0	1	1	A6,CM,E1,E11,O5E,OEE,AAE	chr3	133645890
rs174546	rs174546	0	1	1	I3,I5,I6,I6Q,IM,IMD,IC,ICQ,OQ,AxM,CM,IWQ,OE,E1,E11,O24,O28,O54,O5E,OEE,AAE	chr11	61326406
rs174546	rs1535	28142	1	1	AX,I1,I3,I5,I6,I6Q,IM,IMD,IC,ICQ,IBC,OQ,CM,IWQ,OE,E1,E11,O24,O28,O54,O5E,OEE,ICA,ICB,AAE,AAH	chr11	61354548
rs17695224	rs17695224	0	1	1	I2,I5,I6,I6Q,IM,IMD,CYT,OQ,AxM,CM,IWQ,OE,E1,E11,O24,O28,O54,O5E,OEE,AAE	chr19	57016028
rs1800562	rs1800562	0	1	1	AS,A5,A6,I3,I5,I6,I6Q,IM,IMD,IC,ICQ,IBC,AxM,CM,IWQ,ICA,ICB,AAE,AAH	chr6	26201120
rs1800961	rs1800961	0	1	1	AG,A6,I3,I5,I6,I6Q,IM,IMD,IC,ICQ,IBC,OQ,AxM,CM,IWQ,OE,O24,O28,O54,O5E,OEE,ICA,ICB,AAE	chr20	42475778
rs1801689	rs1801689	0	1	1	AG,IM,IMD,IBC,OQ,AxM,CM,AAE	chr17	61641042
rs181362	rs181362	0	1	1	IM,IMD,CM,E1,E11,O54,O5E,OEE,AAE,AAH	chr22	20262068
rs181362	rs181360	3152	1	1	AN,A5,A6,IM,IMD,CYT,OQ,CM,OE,O24,O28,O54,O5E,OEE	chr22	20258916
rs1832007	WARNING	Query snp not in HapMap3_r2
rs1832007	WARNING	No matching proxy snps found
rs1883025	rs1883025	0	1	1	IM,IMD,IBC,OQ,AxM,CM,OE,E1,E11,O24,O28,O54,O5E,OEE,ICA,ICB,AAE,AAH	chr9	106704122
rs1936800	WARNING	Query snp not in HapMap3_r2
rs1936800	WARNING	No matching proxy snps found
rs1997243	rs1997243	0	1	1	I3,I5,I6,I6Q,IM,IMD,IC,ICQ,CM,IWQ,E1,E11,O54,O5E,OEE,AAE	chr7	1050303
rs2000999	rs2000999	0	1	1	I3,I5,I6,I6Q,IM,IMD,IC,ICQ,IBC,OQ,AxM,CM,IWQ,E1,E11,O5E,OEE,ICA,ICB,AAE	chr16	70665594
rs2013208	rs2013208	0	1	1	I1,IM,IMD,OQ,CM,OE,O24,O28,O54,O5E,OEE	chr3	50104403
rs2013208	rs2240327	16365	1	1	AN,A5,A6,IM,IMD,OQ,CM,OE,O24,O28,O54,O5E,OEE	chr3	50088038
rs2030746	rs2030746	0	1	1	I3,I5,I6,I6Q,IM,IMD,IC,ICQ,CYT,OQ,CM,IWQ,OE,E1,E11,O24,O28,O54,O5E,OEE,AAE	chr2	121025958
rs2068888	rs2068888	0	1	1	I1,I3,I5,I6,I6Q,IM,IMD,IC,ICQ,OQ,CM,IWQ,OE,E1,E11,O24,O28,O54,O5E,OEE,AAE	chr10	94829632
rs2072183	WARNING	Query snp not in HapMap3_r2
rs2072183	WARNING	No matching proxy snps found
rs2081687	WARNING	Query snp not in HapMap3_r2
rs2081687	WARNING	No matching proxy snps found
rs2131925	WARNING	Query snp not in HapMap3_r2
rs2131925	WARNING	No matching proxy snps found
rs2255141	WARNING	Query snp not in HapMap3_r2
rs2255141	WARNING	No matching proxy snps found
rs2277862	rs2277862	0	1	1	I3,I5,I6,I6Q,IM,IMD,IC,ICQ,OQ,AxM,CM,IWQ,OE,O24,O28,O54,O5E,OEE,ICA,ICB,AAE	chr20	33616196
rs2287623	rs2287623	0	1	1	AN,A5,A6,I1,I6Q,IM,IMD,OQ,CM,IWQ,OE,E1,E11,O24,O28,O54,O5E,OEE,ICA,ICB,AAE	chr2	169538401
rs2290159	WARNING	Query snp not in HapMap3_r2
rs2290159	WARNING	No matching proxy snps found
rs2290547	rs2290547	0	1	1	AX,I3,I5,I6,I6Q,IM,IMD,IC,ICQ,OQ,AxM,CM,IWQ,OE,O54,O5E	chr3	47036187
rs2293889	rs2293889	0	1	1	IM,IMD,CM,E1,E11,O5E,OEE,AAE	chr8	116668374
rs2328223	rs2328223	0	1	1	AX,I3,I5,I6,I6Q,IM,IMD,IC,ICQ,OQ,AxM,CM,IWQ,OE,O24,O28,O54,O5E,OEE,AAE	chr20	17793921
rs2412710	rs2412710	0	1	1	I6,IM,IMD,CM,E1,E11,O54,O5E,OEE,AAE	chr15	40471079
rs2479409	rs2479409	0	1	1	AS,A5,A6,I1,IM,IMD,IBC,OQ,CM,OE,E1,E11,O24,O28,O54,O5E,OEE,ICA,ICB,AAE	chr1	55277238
rs2602836	WARNING	No LD data is available for rs2602836 in HapMap3_r2, panel CEU
rs2602836	WARNING	No matching proxy snps found
rs2606736	WARNING	No LD data is available for rs2606736 in HapMap3_r2, panel CEU
rs2606736	WARNING	No matching proxy snps found
rs2642442	rs2642442	0	1	1	A6,IMD,CM,AAE	chr1	219040186
rs2652834	WARNING	Query snp not in HapMap3_r2
rs2652834	WARNING	No matching proxy snps found
rs267733	rs267733	0	1	1	I3,I5,I6,I6Q,IM,IMD,IC,ICQ,OQ,CM,IWQ,OE,O24,O28,O54,O5E,OEE,AAE	chr1	149225460
rs2710642	rs2710642	0	1	1	I2,I5,I6,I6Q,IM,IMD,CYT,CM,IWQ,O54,O5E,AAH	chr2	63003061
rs2758886	WARNING	Query snp not in HapMap3_r2
rs2758886	WARNING	No matching proxy snps found
rs2814982	rs2814982	0	1	1	I3,I5,I6,I6Q,IM,IMD,IC,ICQ,OQ,AxM,CM,IWQ,OE,E1,E11,O24,O28,O54,O5E,OEE,AAE	chr6	34654538
rs2902940	WARNING	Query snp not in HapMap3_r2
rs2902940	WARNING	No matching proxy snps found
rs2923084	rs2923084	0	1	1	A6,I3,I5,I6,I6Q,IM,IMD,IC,ICQ,OQ,CM,IWQ,OE,E1,E11,O24,O28,O54,O5E,OEE,AAE	chr11	10345358
rs2925979	rs2925979	0	1	1	I3,I5,I6,I6Q,IM,IMD,IC,ICQ,OQ,CM,IWQ,OE,E1,E11,O24,O28,O54,O5E,OEE,AAE	chr16	80092291
rs2929282	WARNING	Query snp not in HapMap3_r2
rs2929282	WARNING	No matching proxy snps found
rs2954029	WARNING	Query snp not in HapMap3_r2
rs2954029	WARNING	No matching proxy snps found
rs2972146	WARNING	Query snp not in HapMap3_r2
rs2972146	WARNING	No matching proxy snps found
rs3136441	WARNING	Query snp not in HapMap3_r2
rs3136441	WARNING	No matching proxy snps found
rs314253	rs314253	0	1	1	AS,A5,A6,I3,I5,I6,I6Q,IM,IMD,IC,ICQ,OQ,AxM,CM,IWQ,OE,E1,E11,O24,O28,O54,O5E,OEE,AAE,AAH	chr17	7032374
rs3177928	rs3177928	0	1	1	AS,A6,I1,IM,IMD,OQ,AxM,CM,OE,E1,E11,O24,O28,O54,O5E,OEE,ICA,ICB	chr6	32520413
rs3177928	rs13209234	3540	1	1	I3,I5,I6,I6Q,IM,IMD,IC,ICQ,AxM,CM,IWQ,E1,E11,O5E,OEE,ICA,ICB	chr6	32523953
rs3198697	rs3198697	0	1	1	AN,A5,A6,I1,I2,I5,I6,I6Q,IM,IMD,OQ,CM,IWQ,OE,O24,O28,O54,O5E,OEE,AAE,AAH	chr16	15037441
rs364585	WARNING	Query snp not in HapMap3_r2
rs364585	WARNING	No matching proxy snps found
rs3757354	rs3757354	0	1	1	AH,I3,I5,I6,I6Q,IM,IMD,IC,ICQ,CYT,OQ,CM,IWQ,OE,E1,E11,O24,O28,O54,O5E,OEE,AAE	chr6	16235386
rs3764261	rs3764261	0	1	1	AG,I3,I5,I6,I6Q,IM,IMD,IC,ICQ,IBC,CYT,OQ,AxM,CM,IWQ,OE,E1,E11,O24,O28,O54,O5E,OEE,ICA,ICB,AAE	chr16	55550825
rs3780181	rs3780181	0	1	1	AS,A5,A6,I3,I5,I6,I6Q,IM,IMD,IC,ICQ,IBC,OQ,CM,IWQ,OE,E1,E11,O24,O28,O54,O5E,OEE	chr9	2630759
rs3822072	WARNING	Query snp not in HapMap3_r2
rs3822072	WARNING	No matching proxy snps found
rs386000	WARNING	Query snp not in HapMap3_r2
rs386000	WARNING	No matching proxy snps found
rs38855	rs38855	0	1	1	I3,I5,I6,I6Q,IM,IMD,IC,ICQ,OQ,CM,IWQ,OE,E1,E11,O24,O28,O54,O5E,OEE,AAE	chr7	116145280
rs4129767	rs4129767	0	1	1	AX,I3,I5,I6,I6Q,IM,IMD,IC,ICQ,CM,IWQ,E1,E11,O5E,OEE,AAE	chr17	73915579
rs4142995	rs4142995	0	1	1	AN,A5,A6,IM,IMD,CM	chr7	17885783
rs4148008	WARNING	Query snp not in HapMap3_r2
rs4148008	WARNING	No matching proxy snps found
rs4253772	rs4253772	0	1	1	I3,I5,I6,I6Q,IM,IMD,IC,ICQ,IBC,OQ,CM,IWQ,OE,E1,E11,O24,O28,O54,O5E,OEE,AAE	chr22	45006267
rs4253772	rs4253776	1876	1	1	A6,IMD,IBC,OQ,CM,OE,E1,E11,O24,O28,O54,O5E,OEE,AAE	chr22	45008143
rs4299376	rs4299376	0	1	1	I2,I5,I6,I6Q,IM,IMD,IBC,OQ,CM,IWQ,OE,E1,E11,O24,O28,O54,O5E,OEE,ICA,ICB	chr2	43926080
rs4299376	rs6544713	1305	1	1	A6,I5,I6,I6Q,IM,IMD,AxM,CM,IWQ,E1,E11,O5E,OEE,ICA,ICB,AAE	chr2	43927385
rs4420638	WARNING	No LD data is available for rs4420638 in HapMap3_r2, panel CEU
rs4420638	WARNING	No matching proxy snps found
rs442177	WARNING	Query snp not in HapMap3_r2
rs442177	WARNING	No matching proxy snps found
rs4530754	rs4530754	0	1	1	I3,I5,I6,I6Q,IM,IMD,IC,ICQ,CYT,CM,IWQ,E1,E11,O54,O5E,OEE,AAE	chr5	122883315
rs4650994	rs4650994	0	1	1	AS,A5,A6,IM,IMD,CYT,OQ,CM,OE,E1,E11,O24,O28,O54,O5E,OEE,AAE	chr1	176781935
rs4660293	rs4660293	0	1	1	AN,A5,A6,I3,I5,I6,I6Q,IM,IMD,IC,ICQ,CM,IWQ,E1,E11,O5E,OEE,AAE,AAH	chr1	39800767
rs4722551	rs4722551	0	1	1	I3,I5,I6,I6Q,IM,IMD,IC,ICQ,OQ,CM,IWQ,OE,E1,E11,O24,O28,O54,O5E,OEE,AAE,AAH	chr7	25958351
rs4731702	WARNING	No LD data is available for rs4731702 in HapMap3_r2, panel CEU
rs4731702	WARNING	No matching proxy snps found
rs4759375	WARNING	Query snp not in HapMap3_r2
rs4759375	WARNING	No matching proxy snps found
rs4765127	WARNING	Query snp not on any selected array
rs4765127	rs7975482	21523	1	1	AS,A5,A6,AxM,CM,AAH	chr12	123047643
rs4846914	rs4846914	0	1	1	AN,A6,IBC,OQ,AxM,CM,E1,E11,O5E,OEE,ICA,ICB,AAE	chr1	228362314
rs4846914	rs10127775	98	1	1	AN,A5,A6,AxM,CM	chr1	228362412
rs4846914	rs17315646	384	1	1	AN,A5,A6,IBC,AxM,CM	chr1	228361930
rs4846914	rs4846913	976	1	1	A6,CYT,OQ,AxM,CM,OE,O24,O28,O54,O5E,OEE	chr1	228361338
rs4883201	rs4883201	0	1	1	I3,I5,I6,I6Q,IM,IMD,IC,ICQ,CYT,AxM,CM,IWQ,E1,E11,O54,O5E,OEE,AAE	chr12	8973848
rs4917014	rs4917014	0	1	1	AS,A5,A6,I3,I5,I6,I6Q,IM,IMD,IC,ICQ,CYT,OQ,CM,IWQ,OE,E1,E11,O24,O28,O54,O5E,OEE,ICA,ICB,AAE,AAH	chr7	50276409
rs492602	rs492602	0	1	1	IM,IMD,OQ,AxM,CM,OE,E1,E11,O24,O28,O54,O5E,OEE,ICA,ICB,AAE	chr19	53898229
rs492602	rs516246	245	1	1	IM,IMD,OQ,CM,OE,O24,O28,O54,O5E,OEE	chr19	53897984
rs4942486	rs4942486	0	1	1	A6,I1,I3,I5,I6,I6Q,IM,IMD,IC,ICQ,OQ,CM,IWQ,OE,E1,E11,O24,O28,O54,O5E,OEE,AAE	chr13	31851388
rs4983559	rs4983559	0	1	1	I3,I5,I6,I6Q,IM,IMD,IC,ICQ,OQ,CM,IWQ,OE,E1,E11,O24,O28,O54,O5E,OEE,AAE	chr14	104348254
rs499974	rs499974	0	1	1	A6,I6,IM,IMD,CYT,OQ,CM,OE,E1,E11,O24,O28,O54,O5E,OEE,AAE	chr11	75132669
rs514230	WARNING	Query snp not in HapMap3_r2
rs514230	WARNING	No matching proxy snps found
rs5756931	rs5756931	0	1	1	I6,IM,IMD,OQ,CM,OE,E1,E11,O24,OEE,AAE	chr22	36875979
rs5763662	WARNING	Query snp not in HapMap3_r2
rs5763662	WARNING	No matching proxy snps found
rs581080	WARNING	Query snp not in HapMap3_r2
rs581080	WARNING	No matching proxy snps found
rs6029526	WARNING	Query snp not in HapMap3_r2
rs6029526	WARNING	No matching proxy snps found
rs605066	WARNING	Query snp not in HapMap3_r2
rs605066	WARNING	No matching proxy snps found
rs6065906	rs6065906	0	1	1	I3,I5,I6,I6Q,IM,IMD,IC,ICQ,CM,IWQ,AAE	chr20	43987422
rs6065906	rs7679	22487	1	1	AS,A5,A6,I2,I5,I6,I6Q,IM,IMD,OQ,CM,IWQ,OE,E1,E11,O24,O28,O5E,OEE,ICA,ICB,AAE	chr20	44009909
rs6065906	rs6073972	36283	1	1	A6,CM	chr20	44023705
rs629301	WARNING	Query snp not on any selected array
rs629301	rs646776	224	1	1	I3,I5,I6,I6Q,IM,IMD,IC,ICQ,IBC,OQ,CM,IWQ,OE,E1,E11,O24,O28,O54,O5E,OEE,ICA,ICB,AAE	chr1	109620053
rs6450176	rs6450176	0	1	1	I1,IM,IMD,CYT,OQ,CM,OE,E1,E11,O24,O28,O54,O5E,OEE,AAE,AAH	chr5	53333782
rs6450176	rs4311394	2637	1	1	I3,I5,I6,I6Q,IM,IMD,IC,ICQ,CM,IWQ,E1,E11,O54,O5E,OEE,ICA,ICB,AAE	chr5	53336419
rs645040	rs645040	0	1	1	A6,IM,IMD,CM,E1,E11,O54,O5E,OEE,AAE	chr3	137409312
rs645040	rs687339	5737	1	1	I3,I5,I6,I6Q,IM,IMD,IC,ICQ,OQ,CM,IWQ,OE,O24,O28,O54,O5E,OEE	chr3	137415049
rs6511720	rs6511720	0	1	1	I2,I5,I6,I6Q,IM,IMD,IBC,OQ,CM,IWQ,OE,E1,E11,O24,O28,O54,O5E,OEE,ICA,ICB,AAE	chr19	11063306
rs6805251	WARNING	No LD data is available for rs6805251 in HapMap3_r2, panel CEU
rs6805251	WARNING	No matching proxy snps found
rs6831256	rs6831256	0	1	1	I3,I5,I6,I6Q,IM,IMD,IC,ICQ,CYT,OQ,CM,IWQ,OE,E1,E11,O24,O28,O54,O5E,OEE,AAE,AAH	chr4	3442937
rs6882076	WARNING	No LD data is available for rs6882076 in HapMap3_r2, panel CEU
rs6882076	WARNING	No matching proxy snps found
rs702485	rs702485	0	1	1	IM,IMD,OQ,CM,OE,O24,O28,O54,O5E,OEE,AAE	chr7	6415797
rs7134375	rs7134375	0	1	1	I3,I5,I6,I6Q,IM,IMD,IC,ICQ,OQ,CM,IWQ,OE,E1,E11,O24,O28,O54,O5E,OEE,AAE,AAH	chr12	20365025
rs7134594	WARNING	Query snp not on any selected array
rs7134594	WARNING	No matching proxy snps found
rs7206971	WARNING	No LD data is available for rs7206971 in HapMap3_r2, panel CEU
rs7206971	WARNING	No matching proxy snps found
rs7241918	WARNING	Query snp not in HapMap3_r2
rs7241918	WARNING	No matching proxy snps found
rs7248104	rs7248104	0	1	1	AN,A5,A6,I1,IM,IMD,OQ,CM,OE,E1,E11,O24,O28,O54,O5E,OEE,AAE	chr19	7175431
rs7255436	WARNING	Query snp not in HapMap3_r2
rs7255436	WARNING	No matching proxy snps found
rs731839	rs731839	0	1	1	I1,IM,IMD,CYT,OQ,CM,OE,E1,E11,O24,O28,O54,O5E,OEE,AAE	chr19	38590905
rs737337	rs737337	0	1	1	I1,I3,I5,I6,I6Q,IM,IMD,IC,ICQ,OQ,CM,IWQ,OE,E1,E11,O24,O28,O5E,OEE,AAE	chr19	11208493
rs7515577	WARNING	Query snp not on any selected array
rs7515577	rs6603981	15631	1	1	IM,IMD,CM,O54,O5E	chr1	92766395
rs7515577	rs4970712	15891	1	1	AN,A5,A6,IM,IMD,CM,O54,O5E	chr1	92766135
rs7515577	rs1556562	24585	1	1	AS,A5,A6,I3,I5,I6,I6Q,IM,IMD,IC,ICQ,OQ,CM,IWQ,OE,O24,O28,O54,O5E,OEE,AAH	chr1	92806611
rs7570971	rs7570971	0	1	1	I2,I5,I6,I6Q,IM,IMD,CM,IWQ,E1,E11,O54,O5E,OEE,ICA,ICB,AAE	chr2	135554376
rs7640978	rs7640978	0	1	1	A6,IMD,OQ,CM,OE,E1,E11,O24,O28,O54,O5E,OEE,AAE	chr3	32508014
rs7941030	rs7941030	0	1	1	I3,I5,I6,I6Q,IM,IMD,IC,ICQ,CYT,OQ,CM,IWQ,OE,E1,E11,O24,O28,O54,O5E,OEE,ICA,ICB,AAE	chr11	122027585
rs8017377	rs8017377	0	1	1	I1,I3,I5,I6,I6Q,IM,IMD,IC,ICQ,CYT,OQ,CM,IWQ,OE,O24,O28,O54,O5E,OEE,AAE	chr14	23953727
rs8077889	rs8077889	0	1	1	A6,IM,IMD,OQ,AxM,CM,OE,E1,E11,O24,O28,O54,O5E,OEE,AAE,AAH	chr17	39233692
rs8077889	rs2079005	12539	1	1	IM,IMD,CYT,OQ,CM,OE,O24,O28,O54,O5E,OEE	chr17	39221153
rs838880	rs838880	0	1	1	A6,IM,IMD,CM,E1,E11,O5E,OEE,AAE	chr12	123827546
rs9376090	WARNING	Query snp not in HapMap3_r2
rs9376090	WARNING	No matching proxy snps found
rs9411489	WARNING	Query snp not in HapMap3_r2
rs9411489	WARNING	No matching proxy snps found
rs9488822	WARNING	Query snp not in HapMap3_r2
rs9488822	WARNING	No matching proxy snps found
rs964184	WARNING	Query snp not on any selected array
rs964184	WARNING	No matching proxy snps found
rs9686661	WARNING	Query snp not in HapMap3_r2
rs9686661	WARNING	No matching proxy snps found
rs970548	rs970548	0	1	1	I3,I5,I6,I6Q,IM,IMD,IC,ICQ,CM,IWQ,E1,E11,O54,O5E,OEE,AAE	chr10	45333283
rs998584	WARNING	Query snp not on any selected array
rs998584	WARNING	No matching proxy snps found
rs9987289	WARNING	Query snp not in HapMap3_r2
rs9987289	WARNING	No matching proxy snps found
rs10096633	rs10096633	0	1	1	I3,I5,I6,I6Q,IM,IMD,IC,ICQ,AxM,CM,IWQ,E1,E11,O54,O5E,OEE,ICA,ICB,AAE,AAH	chr8	19875201
rs10195252	rs10195252	0	1	1	I3,I5,I6,I6Q,IM,IMD,IC,ICQ,CYT,CM,IWQ,E1,O5E,OEE,AAE	chr2	165221337
rs1042034	WARNING	No LD data is available for rs1042034 in HapMap3_r2, panel CEU
rs1042034	WARNING	No matching proxy snps found
rs10468017	rs10468017	0	1	1	I2,I5,I6,I6Q,IM,IMD,AxM,CM,IWQ,E1,E11,O5E,OEE,ICA,ICB,AAE	chr15	56465804
rs10503669	WARNING	Query snp not on any selected array
rs10503669	rs12678919	3468	1	1	I2,I5,I6,I6Q,IM,IMD,AxM,CM,IWQ,E1,E11,O54,O5E,OEE,ICA,ICB,AAE	chr8	19888502
rs10503669	rs17482753	15044	1	1	AN,A5,A6,IBC,CYT,OQ,AxM,CM,OE,E1,E11,O24,O28,O54,O5E,OEE,ICA,ICB,AAE	chr8	19876926
rs10757278	WARNING	Query snp not in HapMap3_r2
rs10757278	WARNING	No matching proxy snps found
rs10790162	WARNING	Query snp not in HapMap3_r2
rs10790162	WARNING	No matching proxy snps found
rs1084651	WARNING	Query snp not in HapMap3_r2
rs1084651	WARNING	No matching proxy snps found
rs10889353	WARNING	Query snp not on any selected array
rs10889353	rs995000	10670	1	1	AN,A5,A6,AxM,CM,ICA,ICB	chr1	62880114
rs10889353	rs1570694	14979	1	1	I1,IM,IMD,OQ,AxM,CM,OE,O24,O28,O54,O5E,OEE,ICA,ICB,AAH	chr1	62875805
rs10889353	rs10789119	19961	1	1	IM,IMD,AxM,CM,O54,O5E	chr1	62870823
rs10903129	rs10903129	0	1	1	AS,A5,A6,I1,I3,I5,I6,I6Q,IM,IMD,IC,ICQ,CYT,OQ,CM,IWQ,OE,E1,E11,O24,O28,O54,O5E,OEE,ICA,ICB,AAE,AAH	chr1	25641524
rs10903129	rs11802413	8017	1	1	AN,A5,A6,IM,IMD,CYT,OQ,AxM,CM,OE,O24,O28,O54,O5E,OEE	chr1	25633507
rs11206510	rs11206510	0	1	1	AS,A5,A6,I2,I5,I6,I6Q,IM,IMD,IBC,OQ,CM,IWQ,OE,E1,E11,O24,O28,O54,O5E,OEE,AAE,AAH	chr1	55268627
rs1122608	rs1122608	0	1	1	AS,A5,A6,CM,E1,E11,O5E,OEE,ICA,ICB,AAE,AAH	chr19	11024601
rs11556924	rs11556924	0	1	1	AS,A5,A6,I1,IM,IMD,IBC,OQ,CM,OE,O24,O28,O54,O5E,OEE,AAE	chr7	129450732
rs1167998	WARNING	Query snp not on any selected array
rs1167998	WARNING	No matching proxy snps found
rs11823543	WARNING	Query snp not on any selected array
rs11823543	rs12286037	3072	1	1	AN,A5,A6,IBC,OQ,CM,E1,E11,OEE,ICA,ICB,AAE	chr11	116157417
rs11825181	WARNING	Query snp not in HapMap3_r2
rs11825181	WARNING	No matching proxy snps found
rs11902417	WARNING	Query snp not on any selected array
rs11902417	rs6728178	4963	1	1	I3,I5,I6,I6Q,IM,IMD,IC,ICQ,OQ,CM,IWQ,OE,O24,O28,O54,O5E,OEE	chr2	21047434
rs11902417	rs6754295	7291	1	1	I3,I5,I6,I6Q,IM,IMD,IC,ICQ,CM,IWQ,E1,E11,O54,O5E,OEE,AAE	chr2	21059688
rs11984041	rs11984041	0	1	1	I2,I5,I6,I6Q,IM,IMD,CM,IWQ,ICA,ICB	chr7	18998460
rs12272004	WARNING	Query snp not on any selected array
rs12272004	WARNING	No matching proxy snps found
rs12286037	rs12286037	0	1	1	AN,A5,A6,IBC,OQ,CM,E1,E11,OEE,ICA,ICB,AAE	chr11	116157417
rs1231206	WARNING	Query snp not in HapMap3_r2
rs1231206	WARNING	No matching proxy snps found
rs12413409	rs12413409	0	1	1	AS,A5,A6,I3,I5,I6,I6Q,IM,IMD,IC,ICQ,CYT,CM,IWQ,E1,E11,O54,O5E,OEE,ICA,ICB,AAE,AAH	chr10	104709086
rs12413409	rs12411886	33797	1	1	I3,I5,I6,I6Q,IM,IMD,IC,ICQ,CM,IWQ,ICA,ICB,AAH	chr10	104675289
rs12413409	rs11191454	59092	1	1	AN,A5,A6,CM,E1,E11,O5E,OEE,ICA,ICB,AAE,AAH	chr10	104649994
rs12413409	rs11191548	127082	1	1	AS,A5,A6,OQ,CM,E1,E11,O5E,OEE,ICA,ICB,AAE	chr10	104836168
rs12413409	rs11191560	149942	1	1	AS,A5,A6,IM,IMD,OQ,CM,OE,O24,O28,O54,O5E,OEE,ICA,ICB	chr10	104859028
rs12413409	rs12413046	152108	1	1	IM,IMD,AxM,CM,O54,O5E,ICA,ICB	chr10	104861194
rs12413409	rs732998	178805	1	1	AN,A5,A6,CM,ICA,ICB	chr10	104887891
rs12413409	rs12220375	182395	1	1	I1,IM,IMD,CM,O54,O5E,ICA,ICB	chr10	104891481
rs12413409	rs11191580	187115	1	1	AN,A5,A6,CM,E1,E11,OEE,ICA,ICB,AAE	chr10	104896201
rs12449157	rs12449157	0	1	1	I2,I5,I6,I6Q,IM,IMD,OQ,CM,IWQ,OE,E1,E11,O24,O28,O54,O5E,OEE,AAE	chr16	66266398
rs12526453	WARNING	Query snp not on any selected array
rs12526453	WARNING	No matching proxy snps found
rs12654264	WARNING	Query snp not on any selected array
rs12654264	rs11749783	22521	1	1	I6,IM,IMD,AxM,CM,O54,O5E	chr5	74661838
rs12740374	WARNING	Query snp not in HapMap3_r2
rs12740374	WARNING	No matching proxy snps found
rs12936587	WARNING	Query snp not in HapMap3_r2
rs12936587	WARNING	No matching proxy snps found
rs13022873	WARNING	Query snp not in HapMap3_r2
rs13022873	WARNING	No matching proxy snps found
rs1333049	rs1333049	0	1	1	AN,A5,A6,IBC,AxM,CM,E1,E11,O5E,OEE,ICA,ICB,AAE	chr9	22115503
rs13702	WARNING	Query snp not on any selected array
rs13702	WARNING	No matching proxy snps found
rs1412444	WARNING	Query snp not on any selected array
rs1412444	WARNING	No matching proxy snps found
rs1481012	rs1481012	0	1	1	A6,I6Q,IM,IMD,CM,IWQ,OE	chr4	89258106
rs1501908	WARNING	Query snp not on any selected array
rs1501908	rs1363232	14747	1	1	I3,I5,I6,I6Q,IM,IMD,IC,ICQ,CM,IWQ,O54,O5E,AAH	chr5	156316000
rs1501908	rs7724832	16799	1	1	AN,A5,A6,I1,IM,IMD,CM,ICA,ICB	chr5	156313948
rs1501908	rs4704727	18102	1	1	IM,AxM,CM,ICA,ICB	chr5	156312645
rs15285	rs15285	0	1	1	IM,IMD,OQ,AxM,CM,OE,E1,E11,O24,O28,O54,O5E,OEE,AAE	chr8	19868947
rs1532624	rs1532624	0	1	1	I3,I5,I6,I6Q,IM,IMD,IC,ICQ,IBC,CM,IWQ,E1,E11,O54,O5E,OEE,ICA,ICB,AAE	chr16	55562980
rs1558861	WARNING	Query snp not in HapMap3_r2
rs1558861	WARNING	No matching proxy snps found
rs157580	rs157580	0	1	1	I3,I5,I6,I6Q,IM,IMD,IC,ICQ,IBC,OQ,CM,IWQ,OE,E1,E11,O24,O28,O54,O5E,OEE,ICA,ICB,AAE	chr19	50087106
rs16996148	rs16996148	0	1	1	AS,A5,A6,IBC,OQ,CM,E1,E11,O5E,OEE,ICA,ICB,AAE	chr19	19519472
rs16996148	rs10401969	250754	1	1	A6,IM,IMD,OQ,CM,OE,E1,E11,O24,O28,O54,O5E,OEE,ICA,ICB	chr19	19268718
rs17114036	WARNING	Query snp not in HapMap3_r2
rs17114036	WARNING	No matching proxy snps found
rs17216525	WARNING	Query snp not in HapMap3_r2
rs17216525	WARNING	No matching proxy snps found
rs17321515	WARNING	Query snp not on any selected array
rs17321515	rs2980869	1841	1	1	I2,I5,I6,I6Q,IM,IMD,IBC,CM,IWQ,O54,O5E	chr8	126557432
rs17321515	rs6982636	7094	1	1	I3,I5,I6,I6Q,IM,IMD,IC,ICQ,IBC,AxM,CM,IWQ,O54,O5E,AAH	chr8	126548497
rs173539	WARNING	Query snp not in HapMap3_r2
rs173539	WARNING	No matching proxy snps found
rs174547	WARNING	No LD data is available for rs174547 in HapMap3_r2, panel CEU
rs174547	WARNING	No matching proxy snps found
rs174548	rs174548	0	1	1	AN,A5,A6,IM,IMD,IBC,OQ,CM,OE,O24,O28,O54,O5E,OEE,AAE	chr11	61327924
rs174570	rs174570	0	1	1	A6,I3,I5,I6,I6Q,IM,IMD,IC,ICQ,IBC,OQ,CM,IWQ,OE,E1,E11,O24,O28,O54,O5E,OEE,AAE,AAH	chr11	61353788
rs1746048	WARNING	Query snp not on any selected array
rs1746048	rs687175	23914	1	1	AS,A5,A6,AxM,CM	chr10	44071916
rs17465637	rs17465637	0	1	1	AN,A5,A6,IBC,CYT,OQ,AxM,CM,OE,E1,E11,O24,O28,O54,O5E,OEE,ICA,ICB,AAE	chr1	220890152
rs17465637	rs17163358	2890	1	1	A6,IBC,CM	chr1	220887262
rs1748195	WARNING	Query snp not on any selected array
rs1748195	rs6587980	41265	1	1	A6,IM,IMD,OQ,AxM,CM,OE,O24,O28,O54,O5E,OEE	chr1	62863446
rs17482753	rs17482753	0	1	1	AN,A5,A6,IBC,CYT,OQ,AxM,CM,OE,E1,E11,O24,O28,O54,O5E,OEE,ICA,ICB,AAE	chr8	19876926
rs17482753	rs12678919	11576	1	1	I2,I5,I6,I6Q,IM,IMD,AxM,CM,IWQ,E1,E11,O54,O5E,OEE,ICA,ICB,AAE	chr8	19888502
rs1800588	WARNING	Query snp not in HapMap3_r2
rs1800588	WARNING	No matching proxy snps found
rs1800775	rs1800775	0	1	1	AS,A6,I1,I2,I5,I6,I6Q,IM,IMD,IBC,OQ,AxM,CM,IWQ,OE,E1,E11,O24,O28,O54,O5E,OEE,ICA,ICB,AAE,AAH	chr16	55552737
rs1864163	rs1864163	0	1	1	I2,I5,I6,I6Q,IM,IMD,IBC,OQ,AxM,CM,IWQ,OE,O24,ICA,ICB,AAE	chr16	55554734
rs2075290	WARNING	Query snp not in HapMap3_r2
rs2075290	WARNING	No matching proxy snps found
rs2075650	rs2075650	0	1	1	I3,I5,I6,I6Q,IM,IMD,IC,ICQ,IBC,CYT,OQ,CM,IWQ,OE,E1,E11,O24,O28,O54,O5E,OEE,ICA,ICB,AAE	chr19	50087459
rs2083637	WARNING	Query snp not on any selected array
rs2083637	rs17411045	12813	1	1	AS,A6,OQ,AxM,CM	chr8	19896642
rs2126259	rs2126259	0	1	1	I3,I5,I6,I6Q,IM,IMD,IC,ICQ,CM,IWQ,E1,E11,O54,O5E,OEE,AAE	chr8	9222556
rs2142672	WARNING	Query snp not on any selected array
rs2142672	rs2327951	1886	1	1	AN,A5,A6,I3,I5,I6,I6Q,IM,IMD,IC,ICQ,CM,IWQ,O54,O5E,AAH	chr6	16303287
rs2144300	WARNING	No LD data is available for rs2144300 in HapMap3_r2, panel CEU
rs2144300	WARNING	No matching proxy snps found
rs2156552	rs2156552	0	1	1	AS,A5,A6,IM,IMD,IBC,AxM,CM,ICA,ICB,AAE	chr18	45435666
rs216172	WARNING	Query snp not in HapMap3_r2
rs216172	WARNING	No matching proxy snps found
rs2200733	WARNING	Query snp not on any selected array
rs2200733	rs2220427	4720	1	1	I3,I5,I6,I6Q,IM,IMD,IC,ICQ,OQ,AxM,CM,IWQ,OE,O24,O28,O54,O5E,OEE,ICA,ICB,AAH	chr4	111934338
rs2228671	rs2228671	0	1	1	I3,I5,I6,I6Q,IM,IMD,IC,ICQ,IBC,OQ,AxM,CM,IWQ,OE,O24,O28,O54,O5E,OEE,AAE	chr19	11071912
rs2240466	rs2240466	0	1	1	I3,I5,I6,I6Q,IM,IMD,IC,ICQ,OQ,AxM,CM,IWQ,OE,E1,E11,O24,O28,O54,O5E,OEE,ICA,ICB,AAE,AAH	chr7	72494205
rs2240466	rs714052	8600	1	1	I3,I5,I6,I6Q,IM,IMD,IC,ICQ,IBC,AxM,CM,IWQ,AAE	chr7	72502805
rs2240466	rs2074755	20897	1	1	AX,AS,A5,A6,IBC,AxM,CM,AAH	chr7	72515102
rs2240466	rs13233571	114962	1	1	IM,IMD,CYT,CM,E1,E11,O54,O5E,OEE,AAE	chr7	72609167
rs2240466	rs17145738	126605	1	1	AS,A5,A6,I6,IM,IMD,IBC,CYT,OQ,AxM,CM,OE,E1,E11,O24,O28,O54,O5E,OEE,ICA,ICB,AAE,AAH	chr7	72620810
rs2266788	rs2266788	0	1	1	IM,IMD,IBC,OQ,CM,OE,E1,E11,O24,O28,O5E,OEE,ICA,ICB,AAE	chr11	116165896
rs2271293	WARNING	Query snp not on any selected array
rs2271293	rs3809630	22670	1	1	I1,IM,IMD,OQ,AxM,CM,OE,O24,O28,O54,O5E,OEE	chr16	66436901
rs2271293	rs16942887	25972	1	1	IM,IMD,OQ,AxM,CM,OE,E1,E11,O24,O28,O54,O5E,OEE,AAE	chr16	66485543
rs2338104	WARNING	Query snp not on any selected array
rs2338104	WARNING	No matching proxy snps found
rs255052	rs255052	0	1	1	AN,A5,A6,I1,I3,I5,I6,I6Q,IM,IMD,IC,ICQ,IBC,OQ,CM,IWQ,OE,E1,E11,O24,O28,O54,O5E,OEE,AAE,AAH	chr16	66582496
rs2650000	rs2650000	0	1	1	AG,A6,I3,I5,I6,I6Q,IM,IMD,IC,ICQ,CYT,OQ,CM,IWQ,OE,E1,E11,O24,O28,O54,O5E,OEE,ICA,ICB,AAE,AAH	chr12	119873345
rs2814944	WARNING	No LD data is available for rs2814944 in HapMap3_r2, panel CEU
rs2814944	WARNING	No matching proxy snps found
rs28927680	WARNING	No LD data is available for rs28927680 in HapMap3_r2, panel CEU
rs28927680	WARNING	No matching proxy snps found
rs2895811	rs2895811	0	1	1	I1,I3,I5,I6,I6Q,IM,IMD,IC,ICQ,CM,IWQ,E1,E11,O5E,OEE,AAE,AAH	chr14	99203695
rs2954021	WARNING	Query snp not in HapMap3_r2
rs2954021	WARNING	No matching proxy snps found
rs2954026	WARNING	Query snp not in HapMap3_r2
rs2954026	WARNING	No matching proxy snps found
rs2954033	WARNING	Query snp not in HapMap3_r2
rs2954033	WARNING	No matching proxy snps found
rs2967605	rs2967605	0	1	1	A6,I1,I2,I5,I6,I6Q,IM,IMD,CM,IWQ,E1,E11,O5E,OEE,ICA,ICB,AAE	chr19	8375738
rs325	WARNING	Query snp not in HapMap3_r2
rs325	WARNING	No matching proxy snps found
rs326	WARNING	Query snp not on any selected array
rs326	WARNING	No matching proxy snps found
rs328	WARNING	Query snp not in HapMap3_r2
rs328	WARNING	No matching proxy snps found
rs3739998	WARNING	Query snp not on any selected array
rs3739998	WARNING	No matching proxy snps found
rs3812316	WARNING	Query snp not in HapMap3_r2
rs3812316	WARNING	No matching proxy snps found
rs3846662	rs3846662	0	1	1	A6,I3,I5,I6,I6Q,IM,IMD,IC,ICQ,IBC,OQ,AxM,CM,IWQ,OE,E1,E11,O24,O28,O54,O5E,OEE,ICA,ICB,AAE	chr5	74686840
rs3846663	WARNING	Query snp not on any selected array
rs3846663	WARNING	No matching proxy snps found
rs3890182	WARNING	Query snp not on any selected array
rs3890182	rs3847303	997	1	1	I3,I5,I6,I6Q,IM,IMD,IC,ICQ,OQ,AxM,CM,IWQ,OE,O24,O28,O54,O5E,OEE	chr9	106688473
rs3905000	WARNING	Query snp not on any selected array
rs3905000	WARNING	No matching proxy snps found
rs4149268	WARNING	Query snp not on any selected array
rs4149268	WARNING	No matching proxy snps found
rs439401	rs439401	0	1	1	I3,I5,I6,I6Q,IM,IMD,IC,ICQ,IBC,CYT,OQ,CM,IWQ,OE,E1,E11,O24,O28,O54,O5E,OEE,ICA,ICB,AAE	chr19	50106291
rs439401	rs584007	2027	1	1	IM,IMD,CYT,OQ,CM,OE,O24,O28,O54,O5E,OEE	chr19	50108318
rs4773144	rs4773144	0	1	1	AS,A6,IMD,IBC,CM,OE,E1,E11,O24,O28,O54,O5E,OEE,AAE	chr13	109758713
rs4939883	rs4939883	0	1	1	AN,A5,A6,I3,I5,I6,I6Q,IM,IMD,IC,ICQ,AxM,CM,IWQ,E1,E11,O54,O5E,OEE,ICA,ICB,AAE,AAH	chr18	45421212
rs4939883	rs10438978	9028	1	1	A6,AxM,CM	chr18	45412184
rs4977574	WARNING	Query snp not on any selected array
rs4977574	WARNING	No matching proxy snps found
rs514659	WARNING	Query snp not in HapMap3_r2
rs514659	WARNING	No matching proxy snps found
rs515135	WARNING	Query snp not in HapMap3_r2
rs515135	WARNING	No matching proxy snps found
rs562338	WARNING	Query snp not on any selected array
rs562338	rs541041	6654	1	1	I2,I5,I6,I6Q,IM,IMD,OQ,AxM,CM,IWQ,OE,E1,E11,O24,O28,O54,O5E,OEE,AAE	chr2	21148480
rs579459	rs579459	0	1	1	IM,IMD,CYT,OQ,CM,OE,E1,E11,O24,O28,O54,O5E,OEE,ICA,ICB,AAE	chr9	135143989
rs579459	rs495828	699	1	1	I5,I6,I6Q,IM,IMD,CM,IWQ,O54,O5E,ICA,ICB,AAE	chr9	135144688
rs599839	rs599839	0	1	1	AS,A5,A6,IM,IMD,IBC,CYT,OQ,CM,OE,E1,E11,O24,O28,O54,O5E,OEE,ICA,ICB	chr1	109623689
rs635634	WARNING	Query snp not in HapMap3_r2
rs635634	WARNING	No matching proxy snps found
rs643531	rs643531	0	1	1	AN,A5,A6,CM,E1,E11,O5E,OEE,AAE	chr9	15286034
rs646776	rs646776	0	1	1	I3,I5,I6,I6Q,IM,IMD,IC,ICQ,IBC,OQ,CM,IWQ,OE,E1,E11,O24,O28,O54,O5E,OEE,ICA,ICB,AAE	chr1	109620053
rs6544713	rs6544713	0	1	1	A6,I5,I6,I6Q,IM,IMD,AxM,CM,IWQ,E1,E11,O5E,OEE,ICA,ICB,AAE	chr2	43927385
rs6544713	rs4299376	1305	1	1	I2,I5,I6,I6Q,IM,IMD,IBC,OQ,CM,IWQ,OE,E1,E11,O24,O28,O54,O5E,OEE,ICA,ICB	chr2	43926080
rs6589566	rs6589566	0	1	1	AN,A5,A6,CM,ICA,ICB,AAE	chr11	116157633
rs6589566	rs3825041	20716	1	1	IM,IMD,AxM,CM	chr11	116136917
rs660240	rs660240	0	1	1	I1,IM,IMD,OQ,CM,OE,O24,O28,O54,O5E,OEE,ICA,ICB,AAE	chr1	109619361
rs6725887	rs6725887	0	1	1	AS,A5,A6,I3,I5,I6,I6Q,IM,IMD,IC,ICQ,CM,IWQ,O54,O5E,ICA,ICB,AAE,AAH	chr2	203454130
rs6725887	rs6722332	558	1	1	IM,IMD,OQ,CM	chr2	203453572
rs6725887	rs7582720	7187	1	1	I3,I5,I6,I6Q,IM,IMD,IC,ICQ,CYT,OQ,AxM,CM,IWQ,OE,O24,O28,O54,O5E,OEE,AAH	chr2	203461317
rs6725887	rs4675310	134949	1	1	AN,A5,A6,IM,IMD,OQ,CM,OE,O24,O28,O54,O5E,OEE	chr2	203589079
rs6725887	rs2351524	135107	1	1	AN,A5,A6,IM,IMD,CM,E1,E11,O5E,OEE,AAE	chr2	203589237
rs6754295	rs6754295	0	1	1	I3,I5,I6,I6Q,IM,IMD,IC,ICQ,CM,IWQ,E1,E11,O54,O5E,OEE,AAE	chr2	21059688
rs6754295	rs6728178	12254	1	1	I3,I5,I6,I6Q,IM,IMD,IC,ICQ,OQ,CM,IWQ,OE,O24,O28,O54,O5E,OEE	chr2	21047434
rs6756629	rs6756629	0	1	1	I3,I5,I6,I6Q,IM,IMD,IC,ICQ,CYT,OQ,CM,IWQ,OE,O24,O28,O54,O5E,OEE,ICA,ICB,AAE	chr2	43918594
rs6756629	rs4953023	8910	1	1	A6,IM,IMD,IBC,OQ,AxM,CM,OE,E1,E11,O24,O28,O54,O5E,OEE,ICA,ICB,AAE	chr2	43927504
rs676210	rs676210	0	1	1	AG,I1,I3,I5,I6,I6Q,IM,IMD,IC,ICQ,IBC,CYT,OQ,AxM,CM,IWQ,OE,O24,O28,O54,O5E,OEE,ICA,ICB,AAE,AAH	chr2	21085029
rs693	WARNING	Query snp not on any selected array
rs693	WARNING	No matching proxy snps found
rs6987702	rs6987702	0	1	1	I3,I5,I6,I6Q,IM,IMD,IC,ICQ,IBC,CM,IWQ,O54,O5E,ICA,ICB,AAE	chr8	126573908
rs7120118	WARNING	Query snp not on any selected array
rs7120118	WARNING	No matching proxy snps found
rs714052	rs714052	0	1	1	I3,I5,I6,I6Q,IM,IMD,IC,ICQ,IBC,AxM,CM,IWQ,AAE	chr7	72502805
rs714052	rs2240466	8600	1	1	I3,I5,I6,I6Q,IM,IMD,IC,ICQ,OQ,AxM,CM,IWQ,OE,E1,E11,O24,O28,O54,O5E,OEE,ICA,ICB,AAE,AAH	chr7	72494205
rs714052	rs2074755	12297	1	1	AX,AS,A5,A6,IBC,AxM,CM,AAH	chr7	72515102
rs714052	rs13233571	106362	1	1	IM,IMD,CYT,CM,E1,E11,O54,O5E,OEE,AAE	chr7	72609167
rs714052	rs17145738	118005	1	1	AS,A5,A6,I6,IM,IMD,IBC,CYT,OQ,AxM,CM,OE,E1,E11,O24,O28,O54,O5E,OEE,ICA,ICB,AAE,AAH	chr7	72620810
rs7240405	rs7240405	0	1	1	AS,A5,A6,AxM,CM,E1,E11,O5E,OEE,ICA,ICB,AAE	chr18	45413088
rs7240405	rs7239867	5627	1	1	I2,I5,I6,I6Q,IM,IMD,AxM,CM,IWQ	chr18	45418715
rs7395662	rs7395662	0	1	1	AN,A5,A6,I3,I5,I6,I6Q,IM,IMD,IC,ICQ,OQ,CM,IWQ,OE,E1,E11,O24,O28,O54,O5E,OEE,ICA,ICB,AAE,AAH	chr11	48475469
rs7395662	rs7129386	97801	1	1	I3,I5,I6,I6Q,IM,IMD,IC,ICQ,CYT,CM,IWQ,O54,O5E	chr11	48573270
rs7395662	rs2221553	169891	1	1	IM,IMD,CM,O54,O5E	chr11	48645360
rs7557067	WARNING	Query snp not in HapMap3_r2
rs7557067	WARNING	No matching proxy snps found
rs7679	rs7679	0	1	1	AS,A5,A6,I2,I5,I6,I6Q,IM,IMD,OQ,CM,IWQ,OE,E1,E11,O24,O28,O5E,OEE,ICA,ICB,AAE	chr20	44009909
rs7679	rs6073972	13796	1	1	A6,CM	chr20	44023705
rs7679	rs6065906	22487	1	1	I3,I5,I6,I6Q,IM,IMD,IC,ICQ,CM,IWQ,AAE	chr20	43987422
rs780093	rs780093	0	1	1	IM,IMD,IBC,OQ,AxM,CM,OE,E1,E11,O24,O28,O54,O5E,OEE,AAE	chr2	27596107
rs7865618	WARNING	Query snp not on any selected array
rs7865618	WARNING	No matching proxy snps found
rs9349379	rs9349379	0	1	1	I2,I5,I6,I6Q,IM,IMD,OQ,AxM,CM,IWQ,OE,E1,E11,O24,O28,O54,O5E,OEE,AAE	chr6	13011943
rs974819	rs974819	0	1	1	I3,I5,I6,I6Q,IM,IMD,IC,ICQ,OQ,AxM,CM,IWQ,OE,E1,E11,O24,O28,O54,O5E,OEE,AAE	chr11	103165777
rs9818870	rs9818870	0	1	1	AS,A5,A6,I1,IM,IMD,OQ,CM,OE,E1,E11,O24,O28,O54,O5E,OEE,ICA,ICB,AAE	chr3	139604812
rs9982601	WARNING	Query snp not in HapMap3_r2
rs9982601	WARNING	No matching proxy snps found
rs9989419	rs9989419	0	1	1	AS,A5,A6,I3,I5,I6,I6Q,IM,IMD,IC,ICQ,IBC,OQ,AxM,CM,IWQ,E1,E11,O5E,OEE,ICA,ICB,AAE,AAH	chr16	55542640

## Sheet: 1000G_lipids
SNP	Proxy	Distance	RSquared	DPrime	Arrays	Chromosome	Coordinate_HG18
rs10019888	rs10019888	0	1	1	CM	chr4	25672088
rs10102164	rs10102164	0	1	1	AxM,CM,E1,E11,O5E,OEE,AAE	chr8	55584167
rs10102164	rs9298506	15910	1	1	AX,AS,A5,A6,I3,I5,I6,I6Q,IM,IMD,IC,ICQ,CYT,OQ,AxM,CM,IWQ,OE,E1,E11,O24,O28,O54,O5E,OEE,ICA,ICB,AAE,AAH	chr8	55600077
rs10102164	rs10104997	18454	1	1	I2,I5,I6,I6Q,IM,IMD,AxM,CM,IWQ,O54,O5E	chr8	55602621
rs10128711	rs10128711	0	1	1	AS,A5,A6,I1,IM,IMD,CYT,OQ,CM,OE,E1,E11,O24,O28,O54,O5E,OEE,AAE	chr11	18589560
rs10128711	rs10832962	23287	1	1	IM,IMD,AxM,CM,O54,O5E	chr11	18612847
rs10401969	rs10401969	0	1	1	A6,IM,IMD,OQ,CM,OE,E1,E11,O24,O28,O54,O5E,OEE,ICA,ICB	chr19	19268718
rs1047891	WARNING	Query snp not on any selected array
rs1047891	WARNING	No matching proxy snps found
rs10490626	rs10490626	0	1	1	AH,I3,I5,I6,I6Q,IM,IMD,IC,ICQ,CM,IWQ,E1,E11,O54,O5E,OEE,AAE	chr2	118552311
rs10761731	WARNING	Query snp not on any selected array
rs10761731	WARNING	No matching proxy snps found
rs1077514	rs1077514	0	1	1	AS,A5,A6,OQ,CM,E1,E11,O5E,OEE,AAE	chr1	23638820
rs1077514	rs1198433	9538	1	1	AS,A5,A6,OQ,AxM,CM,OE,O24,O28,O54,O5E,OEE,AAH	chr1	23629282
rs10904908	rs10904908	0	1	1	AS,A5,A6,AxM,CM,E1,E11,O5E,OEE,AAE,AAH	chr10	17300296
rs11065987	rs11065987	0	1	1	I2,I5,I6,I6Q,IM,IMD,OQ,AxM,CM,IWQ,OE,E1,E11,O24,O28,O54,O5E,OEE,AAE	chr12	110556807
rs11136341	WARNING	Query snp not on any selected array
rs11136341	WARNING	No matching proxy snps found
rs1121980	rs1121980	0	1	1	AH,AN,A5,A6,IBC,OQ,AxM,CM,OE,E1,E11,O24,O28,O54,O5E,OEE,ICA,ICB,AAE	chr16	52366748
rs11220462	rs11220462	0	1	1	AG,I2,I5,I6,I6Q,IM,IMD,CM,IWQ,E1,E11,O54,O5E,OEE,AAE	chr11	125749162
rs11220462	rs10893499	1973	1	1	I2,I5,I6,I6Q,IM,IMD,CM,IWQ	chr11	125747189
rs11246602	WARNING	Query snp not in 1000GenomesPilot1
rs11246602	WARNING	No matching proxy snps found
rs11563251	rs11563251	0	1	1	I3,I5,I6,I6Q,IM,IMD,IC,ICQ,IBC,AxM,CM,IWQ,OE,O24	chr2	234344123
rs11603023	rs11603023	0	1	1	I2,I5,I6,I6Q,IM,IMD,CYT,OQ,CM,IWQ,OE,E1,E11,O24,O28,O54,O5E,OEE,AAE,AAH	chr11	117991277
rs11613352	rs11613352	0	1	1	IMD,CM,O54,O5E,AAE	chr12	56078847
rs11649653	WARNING	Query snp not on any selected array
rs11649653	WARNING	No matching proxy snps found
rs1169288	rs1169288	0	1	1	OQ,CM,ICA,ICB	chr12	119901033
rs11694172	rs11694172	0	1	1	AN,A5,A6,CM,OE,O24,O28,O54,O5E,OEE	chr2	203240549
rs11776767	WARNING	Query snp not on any selected array
rs11776767	rs2271357	306	1	1	I1,IM,IMD,CYT,CM	chr8	10721033
rs11776767	rs7833128	493	1	1	CM	chr8	10721832
rs11869286	WARNING	Query snp not on any selected array
rs11869286	WARNING	No matching proxy snps found
rs12027135	rs12027135	0	1	1	OQ,CM,E1,E11,O5E,OEE,AAE	chr1	25648320
rs12027135	rs873308	17078	1	1	A6,I1,I3,I5,I6,I6Q,IM,IMD,IC,ICQ,IBC,CM,IWQ,O54,O5E	chr1	25631242
rs12145743	rs12145743	0	1	1	A6,I3,I5,I6,I6Q,IM,IMD,IC,ICQ,OQ,CM,IWQ,OE,E1,E11,O24,O28,O54,O5E,OEE,AAE	chr1	154967275
rs12328675	rs12328675	0	1	1	IM,IMD,OQ,CM,OE,E1,E11,O24,O28,O54,O5E,OEE	chr2	165249046
rs12328675	rs7607980	10401	1	1	AG,A6,I3,I5,I6,I6Q,IM,IMD,IC,ICQ,CYT,OQ,CM,IWQ,OE,O24,O28,O54,O5E,OEE	chr2	165259447
rs1250229	rs1250229	0	1	1	IBC,CM,E1,E11,O5E,OEE,AAE	chr2	216012629
rs1260326	rs1260326	0	1	1	I1,I3,I5,I6,I6Q,IM,IMD,IC,ICQ,IBC,CYT,OQ,AxM,CM,IWQ,OE,O24,O28,O54,O5E,OEE,ICA,ICB,AAE	chr2	27584444
rs12670798	rs12670798	0	1	1	I1,I3,I5,I6,I6Q,IM,IMD,IC,ICQ,CM,IWQ,E1,E11,O54,O5E,OEE,AAE	chr7	21573877
rs12678919	rs12678919	0	1	1	I2,I5,I6,I6Q,IM,IMD,AxM,CM,IWQ,E1,E11,O54,O5E,OEE,ICA,ICB,AAE	chr8	19888502
rs12678919	rs17482753	11576	1	1	AN,A5,A6,IBC,CYT,OQ,AxM,CM,OE,E1,E11,O24,O28,O54,O5E,OEE,ICA,ICB,AAE	chr8	19876926
rs12678919	rs1011685	13453	1	1	CM	chr8	19875049
rs12678919	rs1569209	14052	1	1	A6,AxM,CM	chr8	19874450
rs12678919	rs6999813	19249	1	1	AxM,CM	chr8	19907751
rs12678919	rs7816447	38728	1	1	IM,IMD,AxM,CM,O54,O5E	chr8	19927230
rs12678919	rs6993414	58696	1	1	AxM,CM	chr8	19947198
rs12678919	rs11991231	63690	1	1	CYT,OQ,AxM,CM,OE,O24,O28,O54,O5E,OEE	chr8	19952192
rs12748152	rs12748152	0	1	1	IM,IMD,CYT,OQ,CM,OE,E1,E11,O24,O28,O54,O5E,OEE,AAE	chr1	27010980
rs12748152	rs12726287	99165	1	1	IM,IMD,CYT,CM,AAH	chr1	26911815
rs12748152	rs12746810	125260	1	1	IM,IMD,CM,O54,O5E	chr1	26885720
rs12748152	rs12753981	136500	1	1	CM	chr1	26874480
rs12748152	rs12742376	146802	1	1	I3,I5,I6,I6Q,IM,IMD,IC,ICQ,OQ,CM,IWQ,OE,O24,O28,O54,O5E,OEE	chr1	27157782
rs12801636	rs12801636	0	1	1	A6,I2,I5,I6,I6Q,IM,IMD,OQ,CM,IWQ,OE,E1,E11,O24,O28,O54,O5E,OEE,ICA,ICB,AAE,AAH	chr11	65147893
rs12916	rs12916	0	1	1	I1,IM,IMD,IBC,OQ,AxM,CM,OE,O24,O28,O54,O5E,OEE,ICA,ICB,AAE,AAH	chr5	74692295
rs12967135	WARNING	Query snp not on any selected array
rs12967135	rs523288	654	1	1	CM	chr18	55999349
rs12967135	rs10871777	2740	1	1	I2,I5,I6,I6Q,IM,IMD,AxM,CM,IWQ,E1,E11,O54,O5E,OEE,AAE	chr18	56002743
rs12967135	rs476828	3564	1	1	A6,I1,I2,I5,I6,I6Q,IM,IMD,OQ,AxM,CM,IWQ,OE,O24,O28,O54,O5E,OEE	chr18	56003567
rs12967135	rs11152213	3925	1	1	OQ,CM,OE,O24,O28,O54,O5E,OEE,AAH	chr18	56003928
rs12967135	rs571312	9254	1	1	A6,I2,I5,I6,I6Q,IM,IMD,OQ,AxM,CM,IWQ,OE,E1,E11,O24,O28,O54,O5E,OEE,AAE,AAH	chr18	55990749
rs13107325	rs13107325	0	1	1	AG,A6,I3,I5,I6,I6Q,IM,IMD,IC,ICQ,OQ,AxM,CM,IWQ,OE,O24,O28,O54,O5E,OEE,AAE	chr4	103407732
rs13238203	WARNING	Query snp not in 1000GenomesPilot1
rs13238203	WARNING	No matching proxy snps found
rs13315871	rs13315871	0	1	1	IM,IMD,CM,E1,E11,O54,O5E,OEE,AAE	chr3	58356327
rs13326165	rs13326165	0	1	1	I3,I5,I6,I6Q,IM,IMD,IC,ICQ,IBC,CM,IWQ,E1,E11,O54,O5E,OEE,AAE	chr3	52507158
rs1367117	rs1367117	0	1	1	IM,IMD,IBC,OQ,AxM,CM,OE,O24,O28,O54,O5E,OEE,ICA,ICB,AAE,AAH	chr2	21117405
rs138777	rs138777	0	1	1	I1,I2,I5,I6,I6Q,IM,IMD,CM,IWQ,E1,E11,O54,O5E,OEE,AAE	chr22	34041098
rs1495741	WARNING	Query snp not on any selected array
rs1495741	rs4921914	443	1	1	A6,OQ,CM,OE,E1,E11,O24,O28,O54,O5E,OEE,AAE	chr8	18316718
rs1532085	rs1532085	0	1	1	I3,I5,I6,I6Q,IM,IMD,IC,ICQ,OQ,CM,IWQ,OE,E1,E11,O24,O28,O54,O5E,OEE,ICA,ICB,AAE	chr15	56470658
rs1564348	rs1564348	0	1	1	AG,A6,I3,I5,I6,I6Q,IM,IMD,IC,ICQ,OQ,AxM,CM,IWQ,OE,E1,E11,O24,O28,O54,O5E,OEE,AAE	chr6	160498850
rs1564348	rs11753995	3494	1	1	IM,IMD,OQ,CM,OE,O24,O28,O54,O5E,OEE	chr6	160495356
rs1689800	rs1689800	0	1	1	IM,IMD,CM,E1,E11,O5E,OEE,AAE	chr1	180435508
rs1689800	rs2243976	11650	1	1	A6,IM,IMD,OQ,AxM,CM,OE,O24,O28,O54,O5E,OEE	chr1	180423858
rs16942887	rs16942887	0	1	1	IM,IMD,OQ,AxM,CM,OE,E1,E11,O24,O28,O54,O5E,OEE,AAE	chr16	66485543
rs16942887	rs3809630	48642	1	1	I1,IM,IMD,OQ,AxM,CM,OE,O24,O28,O54,O5E,OEE	chr16	66436901
rs16942887	rs4474673	169264	1	1	I1,IM,IMD,OQ,CM,OE,O24,O28,O54,O5E,OEE	chr16	66316279
rs17145738	rs17145738	0	1	1	AS,A5,A6,I6,IM,IMD,IBC,CYT,OQ,AxM,CM,OE,E1,E11,O24,O28,O54,O5E,OEE,ICA,ICB,AAE,AAH	chr7	72620810
rs17145738	rs12056034	104229	1	1	CM,AAH	chr7	72516581
rs17145738	rs2074755	105708	1	1	AX,AS,A5,A6,IBC,AxM,CM,AAH	chr7	72515102
rs17145738	rs714052	118005	1	1	I3,I5,I6,I6Q,IM,IMD,IC,ICQ,IBC,AxM,CM,IWQ,AAE	chr7	72502805
rs17145738	rs13231516	119625	1	1	AxM,CM	chr7	72501185
rs17145738	rs2240466	126605	1	1	I3,I5,I6,I6Q,IM,IMD,IC,ICQ,OQ,AxM,CM,IWQ,OE,E1,E11,O24,O28,O54,O5E,OEE,ICA,ICB,AAE,AAH	chr7	72494205
rs17173637	rs17173637	0	1	1	I2,I5,I6,I6Q,IM,IMD,OQ,CM,IWQ,OE,O24,O28,O54,O5E,OEE	chr7	150160382
rs17404153	rs17404153	0	1	1	A6,CM,E1,E11,O5E,OEE,AAE	chr3	133645890
rs174546	rs174546	0	1	1	I3,I5,I6,I6Q,IM,IMD,IC,ICQ,OQ,AxM,CM,IWQ,OE,E1,E11,O24,O28,O54,O5E,OEE,AAE	chr11	61326406
rs174546	rs1535	28142	1	1	AX,I1,I3,I5,I6,I6Q,IM,IMD,IC,ICQ,IBC,OQ,CM,IWQ,OE,E1,E11,O24,O28,O54,O5E,OEE,ICA,ICB,AAE,AAH	chr11	61354548
rs174546	rs174574	30512	1	1	I1,IM,IMD,CM,O54,O5E	chr11	61356918
rs174546	rs174576	33680	1	1	I2,I5,I6,I6Q,IM,IMD,IBC,CYT,OQ,CM,IWQ,OE,O24,O28,O54,O5E,OEE	chr11	61360086
rs174546	rs174577	34984	1	1	A6,IBC,OQ,CM,OE,O24,O28,O54,O5E,OEE	chr11	61361390
rs17695224	rs17695224	0	1	1	I2,I5,I6,I6Q,IM,IMD,CYT,OQ,AxM,CM,IWQ,OE,E1,E11,O24,O28,O54,O5E,OEE,AAE	chr19	57016028
rs1800562	WARNING	Query snp not on any selected array
rs1800562	rs1408272	250190	1	1	OQ,CM,E1,E11,O5E,OEE,ICA,ICB,AAE	chr6	25950930
rs1800961	rs1800961	0	1	1	AG,A6,I3,I5,I6,I6Q,IM,IMD,IC,ICQ,IBC,OQ,AxM,CM,IWQ,OE,O24,O28,O54,O5E,OEE,ICA,ICB,AAE	chr20	42475778
rs1801689	rs1801689	0	1	1	AG,IM,IMD,IBC,OQ,AxM,CM,AAE	chr17	61641042
rs181362	rs181362	0	1	1	IM,IMD,CM,E1,E11,O54,O5E,OEE,AAE,AAH	chr22	20262068
rs181362	rs181360	3152	1	1	AN,A5,A6,IM,IMD,CYT,OQ,CM,OE,O24,O28,O54,O5E,OEE	chr22	20258916
rs181362	rs4820091	8121	1	1	IM,IMD,CYT,CM,AAH	chr22	20270189
rs1832007	rs1832007	0	1	1	CM,E1,E11,O5E,OEE,AAE	chr10	5244847
rs1832007	rs6601924	7545	1	1	CM	chr10	5237302
rs1832007	rs17134533	7749	1	1	AN,A5,A6,CM	chr10	5237098
rs1883025	rs1883025	0	1	1	IM,IMD,IBC,OQ,AxM,CM,OE,E1,E11,O24,O28,O54,O5E,OEE,ICA,ICB,AAE,AAH	chr9	106704122
rs1936800	rs1936800	0	1	1	CM	chr6	127477757
rs1997243	rs1997243	0	1	1	I3,I5,I6,I6Q,IM,IMD,IC,ICQ,CM,IWQ,E1,E11,O54,O5E,OEE,AAE	chr7	1050303
rs2000999	rs2000999	0	1	1	I3,I5,I6,I6Q,IM,IMD,IC,ICQ,IBC,OQ,AxM,CM,IWQ,E1,E11,O5E,OEE,ICA,ICB,AAE	chr16	70665594
rs2013208	rs2013208	0	1	1	I1,IM,IMD,OQ,CM,OE,O24,O28,O54,O5E,OEE	chr3	50104403
rs2013208	rs2240327	16365	1	1	AN,A5,A6,IM,IMD,OQ,CM,OE,O24,O28,O54,O5E,OEE	chr3	50088038
rs2030746	rs2030746	0	1	1	I3,I5,I6,I6Q,IM,IMD,IC,ICQ,CYT,OQ,CM,IWQ,OE,E1,E11,O24,O28,O54,O5E,OEE,AAE	chr2	121025958
rs2068888	rs2068888	0	1	1	I1,I3,I5,I6,I6Q,IM,IMD,IC,ICQ,OQ,CM,IWQ,OE,E1,E11,O24,O28,O54,O5E,OEE,AAE	chr10	94829632
rs2072183	rs2072183	0	1	1	I1,IBC,OQ,CM,E1,E11,O5E,OEE,AAE	chr7	44545705
rs2081687	WARNING	Query snp not on any selected array
rs2081687	WARNING	No matching proxy snps found
rs2131925	WARNING	Query snp not on any selected array
rs2131925	rs1168013	29104	1	1	AX,AN,A5,A6,AxM,CM,AAE	chr1	62769426
rs2131925	rs12062275	34037	1	1	CM	chr1	62764493
rs2131925	rs10889347	49884	1	1	IM,IMD,OQ,CM,O54,O5E	chr1	62848414
rs2131925	rs6587980	64916	1	1	A6,IM,IMD,OQ,AxM,CM,OE,O24,O28,O54,O5E,OEE	chr1	62863446
rs2131925	rs10158897	113023	1	1	IM,IMD,OQ,AxM,CM,OE,O24,O28,O54,O5E,OEE	chr1	62685507
rs2255141	rs2255141	0	1	1	CM,E1,E11,O5E,OEE,AAE	chr10	113923876
rs2255141	rs2792751	6443	1	1	AG,I1,I3,I5,I6,I6Q,IM,IMD,IC,ICQ,OQ,AxM,CM,IWQ,OE,O24,O28,O54,O5E,OEE,AAE	chr10	113930319
rs2255141	rs2250802	12532	1	1	IM,IMD,CM,O54,O5E	chr10	113911344
rs2277862	rs2277862	0	1	1	I3,I5,I6,I6Q,IM,IMD,IC,ICQ,OQ,AxM,CM,IWQ,OE,O24,O28,O54,O5E,OEE,ICA,ICB,AAE	chr20	33616196
rs2287623	rs2287623	0	1	1	AN,A5,A6,I1,I6Q,IM,IMD,OQ,CM,IWQ,OE,E1,E11,O24,O28,O54,O5E,OEE,ICA,ICB,AAE	chr2	169538401
rs2287623	rs2287622	173	1	1	AG,I1,I6Q,IM,IMD,IBC,OQ,AD,CM,IWQ,OE,O24,O28,O54,O5E,OEE,AAE	chr2	169538574
rs2290159	WARNING	Query snp not on any selected array
rs2290159	WARNING	No matching proxy snps found
rs2290547	rs2290547	0	1	1	AX,I3,I5,I6,I6Q,IM,IMD,IC,ICQ,OQ,AxM,CM,IWQ,OE,O54,O5E	chr3	47036187
rs2293889	rs2293889	0	1	1	IM,IMD,CM,E1,E11,O5E,OEE,AAE	chr8	116668374
rs2328223	rs2328223	0	1	1	AX,I3,I5,I6,I6Q,IM,IMD,IC,ICQ,OQ,AxM,CM,IWQ,OE,O24,O28,O54,O5E,OEE,AAE	chr20	17793921
rs2412710	WARNING	No LD data is available for rs2412710 in 1000GenomesPilot1, panel CEU
rs2412710	WARNING	No matching proxy snps found
rs2479409	rs2479409	0	1	1	AS,A5,A6,I1,IM,IMD,IBC,OQ,CM,OE,E1,E11,O24,O28,O54,O5E,OEE,ICA,ICB,AAE	chr1	55277238
rs2602836	rs2602836	0	1	1	A6,I3,I5,I6,I6Q,IM,IMD,IC,ICQ,OQ,AD,CM,IWQ,OE,E1,E11,O24,O28,O54,O5E,OEE,AAE	chr4	100233828
rs2606736	rs2606736	0	1	1	I1,IM,IMD,CM,E1,E11,O54,O5E,OEE,AAE	chr3	11375249
rs2642442	rs2642442	0	1	1	A6,IMD,CM,AAE	chr1	219040186
rs2652834	rs2652834	0	1	1	AxM,CM,E1,E11,O5E,OEE,AAE	chr15	61183920
rs2652834	rs2652838	779	1	1	CM	chr15	61183141
rs2652834	rs2652840	3647	1	1	I3,I5,I6,I6Q,IM,IMD,IC,ICQ,CYT,OQ,CM,IWQ,OE,O24,O28,O54,O5E,OEE	chr15	61180273
rs267733	rs267733	0	1	1	I3,I5,I6,I6Q,IM,IMD,IC,ICQ,OQ,CM,IWQ,OE,O24,O28,O54,O5E,OEE,AAE	chr1	149225460
rs2710642	rs2710642	0	1	1	I2,I5,I6,I6Q,IM,IMD,CYT,CM,IWQ,O54,O5E,AAH	chr2	63003061
rs2758886	rs2758886	0	1	1	IMD,CM,AAE	chr6	39358815
rs2814982	rs2814982	0	1	1	I3,I5,I6,I6Q,IM,IMD,IC,ICQ,OQ,AxM,CM,IWQ,OE,E1,E11,O24,O28,O54,O5E,OEE,AAE	chr6	34654538
rs2902940	WARNING	Query snp not on any selected array
rs2902940	WARNING	No matching proxy snps found
rs2923084	rs2923084	0	1	1	A6,I3,I5,I6,I6Q,IM,IMD,IC,ICQ,OQ,CM,IWQ,OE,E1,E11,O24,O28,O54,O5E,OEE,AAE	chr11	10345358
rs2925979	rs2925979	0	1	1	I3,I5,I6,I6Q,IM,IMD,IC,ICQ,OQ,CM,IWQ,OE,E1,E11,O24,O28,O54,O5E,OEE,AAE	chr16	80092291
rs2929282	WARNING	No LD data is available for rs2929282 in 1000GenomesPilot1, panel CEU
rs2929282	WARNING	No matching proxy snps found
rs2954029	rs2954029	0	1	1	IBC,CM,E1,E11,O5E,OEE,ICA,ICB,AAE	chr8	126560154
rs2954029	rs10808546	4846	1	1	I3,I5,I6,I6Q,IM,IMD,IC,ICQ,IBC,CYT,OQ,AxM,CM,IWQ,OE,O24,O28,O54,O5E,OEE	chr8	126565000
rs2972146	WARNING	Query snp not on any selected array
rs2972146	rs2943646	1164	1	1	AN,A5,A6,CM	chr2	226807778
rs2972146	rs2943645	1518	1	1	I3,I5,I6,I6Q,IM,IMD,IC,ICQ,OQ,CM,IWQ,OE,O24,O28,O54,O5E,OEE,AAH	chr2	226807424
rs2972146	rs2943640	7113	1	1	AS,A5,A6,IM,IMD,CM,O54,O5E	chr2	226801829
rs3136441	rs3136441	0	1	1	IMD,CM,E1,E11,O54,O5E,OEE,AAE	chr11	46699823
rs3136441	rs11038977	8863	1	1	I3,I5,I6,I6Q,IM,IMD,IC,ICQ,CM,IWQ,OE,O24,O28,O54,O5E,OEE	chr11	46690960
rs314253	rs314253	0	1	1	AS,A5,A6,I3,I5,I6,I6Q,IM,IMD,IC,ICQ,OQ,AxM,CM,IWQ,OE,E1,E11,O24,O28,O54,O5E,OEE,AAE,AAH	chr17	7032374
rs3177928	WARNING	Query snp not in 1000GenomesPilot1
rs3177928	WARNING	No matching proxy snps found
rs3198697	rs3198697	0	1	1	AN,A5,A6,I1,I2,I5,I6,I6Q,IM,IMD,OQ,CM,IWQ,OE,O24,O28,O54,O5E,OEE,AAE,AAH	chr16	15037441
rs364585	rs364585	0	1	1	CM,E1,E11,O5E,OEE,AAE,AAH	chr20	12910718
rs3757354	rs3757354	0	1	1	AH,I3,I5,I6,I6Q,IM,IMD,IC,ICQ,CYT,OQ,CM,IWQ,OE,E1,E11,O24,O28,O54,O5E,OEE,AAE	chr6	16235386
rs3764261	rs3764261	0	1	1	AG,I3,I5,I6,I6Q,IM,IMD,IC,ICQ,IBC,CYT,OQ,AxM,CM,IWQ,OE,E1,E11,O24,O28,O54,O5E,OEE,ICA,ICB,AAE	chr16	55550825
rs3764261	rs247617	2608	1	1	A6,OQ,CM	chr16	55548217
rs3764261	rs173539	5280	1	1	CM,E1,E11,O5E,OEE,ICA,ICB,AAE	chr16	55545545
rs3780181	rs3780181	0	1	1	AS,A5,A6,I3,I5,I6,I6Q,IM,IMD,IC,ICQ,IBC,OQ,CM,IWQ,OE,E1,E11,O24,O28,O54,O5E,OEE	chr9	2630759
rs3822072	rs3822072	0	1	1	CM	chr4	89960292
rs3822072	rs13133548	1141	1	1	OQ,CM,E1,E11,O5E,OEE,AAE	chr4	89959151
rs386000	rs386000	0	1	1	CM,E1,E11,O5E,OEE,AAE	chr19	59484573
rs38855	rs38855	0	1	1	I3,I5,I6,I6Q,IM,IMD,IC,ICQ,OQ,CM,IWQ,OE,E1,E11,O24,O28,O54,O5E,OEE,AAE	chr7	116145280
rs4129767	rs4129767	0	1	1	AX,I3,I5,I6,I6Q,IM,IMD,IC,ICQ,CM,IWQ,E1,E11,O5E,OEE,AAE	chr17	73915579
rs4142995	rs4142995	0	1	1	AN,A5,A6,IM,IMD,CM	chr7	17885783
rs4148008	WARNING	Query snp not on any selected array
rs4148008	rs4148005	7172	1	1	I3,I5,I6,I6Q,IM,IMD,IC,ICQ,AxM,CM,IWQ	chr17	64394061
rs4253772	rs4253772	0	1	1	I3,I5,I6,I6Q,IM,IMD,IC,ICQ,IBC,OQ,CM,IWQ,OE,E1,E11,O24,O28,O54,O5E,OEE,AAE	chr22	45006267
rs4299376	rs4299376	0	1	1	I2,I5,I6,I6Q,IM,IMD,IBC,OQ,CM,IWQ,OE,E1,E11,O24,O28,O54,O5E,OEE,ICA,ICB	chr2	43926080
rs4299376	rs6544713	1305	1	1	A6,I5,I6,I6Q,IM,IMD,AxM,CM,IWQ,E1,E11,O5E,OEE,ICA,ICB,AAE	chr2	43927385
rs4299376	rs4245791	1855	1	1	AS,A5,A6,CM,E1,E11,O5E,OEE,ICA,ICB,AAE,AAH	chr2	43927935
rs4420638	WARNING	Query snp not in 1000GenomesPilot1
rs4420638	WARNING	No matching proxy snps found
rs442177	rs442177	0	1	1	CM,E1,E11,O5E,OEE,AAE	chr4	88249285
rs4530754	rs4530754	0	1	1	I3,I5,I6,I6Q,IM,IMD,IC,ICQ,CYT,CM,IWQ,E1,E11,O54,O5E,OEE,AAE	chr5	122883315
rs4650994	rs4650994	0	1	1	AS,A5,A6,IM,IMD,CYT,OQ,CM,OE,E1,E11,O24,O28,O54,O5E,OEE,AAE	chr1	176781935
rs4660293	rs4660293	0	1	1	AN,A5,A6,I3,I5,I6,I6Q,IM,IMD,IC,ICQ,CM,IWQ,E1,E11,O5E,OEE,AAE,AAH	chr1	39800767
rs4660293	rs17513135	7506	1	1	CYT,OQ,CM,OE,O24,O28,O54,O5E,OEE	chr1	39808273
rs4660293	rs12037222	36781	1	1	IM,IMD,CYT,CM,O54,O5E,AAE	chr1	39837548
rs4722551	rs4722551	0	1	1	I3,I5,I6,I6Q,IM,IMD,IC,ICQ,OQ,CM,IWQ,OE,E1,E11,O24,O28,O54,O5E,OEE,AAE,AAH	chr7	25958351
rs4731702	rs4731702	0	1	1	I3,I5,I6,I6Q,IM,IMD,IC,ICQ,CM,IWQ,E1,E11,O54,O5E,OEE,AAE	chr7	130083924
rs4731702	rs11979110	3075	1	1	AN,A5,A6,CM	chr7	130086999
rs4731702	rs13230111	3740	1	1	AN,A5,A6,I1,CM	chr7	130087664
rs4731702	rs13233731	4305	1	1	AS,A5,A6,CM	chr7	130088229
rs4731702	rs13234407	4830	1	1	I2,I5,I6,I6Q,IM,IMD,CYT,OQ,CM,IWQ,OE,O24,O28,O54,O5E,OEE	chr7	130088754
rs4759375	WARNING	Query snp not on any selected array
rs4759375	rs10773003	21111	1	1	AS,A5,A6,I3,I5,I6,I6Q,IM,IMD,IC,ICQ,CYT,OQ,CM,IWQ,OE,O24,O28,O54,O5E,OEE,AAH	chr12	122341080
rs4765127	WARNING	Query snp not on any selected array
rs4765127	rs11057408	4669	1	1	AN,A5,A6,IM,IMD,CM,O54,O5E	chr12	123030789
rs4765127	rs7307277	14989	1	1	I3,I5,I6,I6Q,IM,IMD,IC,ICQ,CM,IWQ,O54,O5E	chr12	123041109
rs4765127	rs7975482	21523	1	1	AS,A5,A6,AxM,CM,AAH	chr12	123047643
rs4846914	rs4846914	0	1	1	AN,A6,IBC,OQ,AxM,CM,E1,E11,O5E,OEE,ICA,ICB,AAE	chr1	228362314
rs4846914	rs10127775	98	1	1	AN,A5,A6,AxM,CM	chr1	228362412
rs4846914	rs17315646	384	1	1	AN,A5,A6,IBC,AxM,CM	chr1	228361930
rs4846914	rs2144300	775	1	1	AN,A6,IBC,OQ,AxM,CM,OE,E1,E11,O24,O28,O54,O5E,OEE,AAE	chr1	228361539
rs4846914	rs4846913	976	1	1	A6,CYT,OQ,AxM,CM,OE,O24,O28,O54,O5E,OEE	chr1	228361338
rs4883201	rs4883201	0	1	1	I3,I5,I6,I6Q,IM,IMD,IC,ICQ,CYT,AxM,CM,IWQ,E1,E11,O54,O5E,OEE,AAE	chr12	8973848
rs4917014	rs4917014	0	1	1	AS,A5,A6,I3,I5,I6,I6Q,IM,IMD,IC,ICQ,CYT,OQ,CM,IWQ,OE,E1,E11,O24,O28,O54,O5E,OEE,ICA,ICB,AAE,AAH	chr7	50276409
rs492602	rs492602	0	1	1	IM,IMD,OQ,AxM,CM,OE,E1,E11,O24,O28,O54,O5E,OEE,ICA,ICB,AAE	chr19	53898229
rs492602	rs516246	245	1	1	IM,IMD,OQ,CM,OE,O24,O28,O54,O5E,OEE	chr19	53897984
rs492602	rs516316	272	1	1	A6,IMD,CM	chr19	53897957
rs4942486	rs4942486	0	1	1	A6,I1,I3,I5,I6,I6Q,IM,IMD,IC,ICQ,OQ,CM,IWQ,OE,E1,E11,O24,O28,O54,O5E,OEE,AAE	chr13	31851388
rs4942486	rs7330025	15219	1	1	CM,AAH	chr13	31866607
rs4983559	rs4983559	0	1	1	I3,I5,I6,I6Q,IM,IMD,IC,ICQ,OQ,CM,IWQ,OE,E1,E11,O24,O28,O54,O5E,OEE,AAE	chr14	104348254
rs499974	rs499974	0	1	1	A6,I6,IM,IMD,CYT,OQ,CM,OE,E1,E11,O24,O28,O54,O5E,OEE,AAE	chr11	75132669
rs514230	WARNING	Query snp not on any selected array
rs514230	WARNING	No matching proxy snps found
rs5756931	rs5756931	0	1	1	I6,IM,IMD,OQ,CM,OE,E1,E11,O24,OEE,AAE	chr22	36875979
rs5763662	rs5763662	0	1	1	CM,E1,E11,O5E,OEE,AAE	chr22	28708703
rs5763662	rs5763701	35174	1	1	IM,IMD,CYT,CM	chr22	28743877
rs5763662	rs4823057	137642	1	1	AS,A5,A6,CM,AAH	chr22	28571061
rs5763662	rs4823080	216926	1	1	CM	chr22	28925629
rs581080	WARNING	Query snp not on any selected array
rs581080	WARNING	No matching proxy snps found
rs6029526	WARNING	Query snp not on any selected array
rs6029526	rs6065311	51720	1	1	I2,I5,I6,I6Q,IM,IMD,CM,IWQ,O54,O5E	chr20	39157752
rs605066	WARNING	Query snp not on any selected array
rs605066	rs634869	2091	1	1	AN,A5,A6,I1,I6,IM,IMD,CM,AAH	chr6	139873450
rs605066	rs668459	6023	1	1	I3,I5,I6,I6Q,IM,IMD,IC,ICQ,OQ,CM,IWQ,OE,O24,O28,O54,O5E,OEE	chr6	139877382
rs6065906	rs6065906	0	1	1	I3,I5,I6,I6Q,IM,IMD,IC,ICQ,CM,IWQ,AAE	chr20	43987422
rs6065906	rs7679	22487	1	1	AS,A5,A6,I2,I5,I6,I6Q,IM,IMD,OQ,CM,IWQ,OE,E1,E11,O24,O28,O5E,OEE,ICA,ICB,AAE	chr20	44009909
rs6065906	rs4465830	31405	1	1	CM	chr20	44018827
rs6065906	rs6073972	36283	1	1	A6,CM	chr20	44023705
rs629301	WARNING	Query snp not on any selected array
rs629301	rs646776	224	1	1	I3,I5,I6,I6Q,IM,IMD,IC,ICQ,IBC,OQ,CM,IWQ,OE,E1,E11,O24,O28,O54,O5E,OEE,ICA,ICB,AAE	chr1	109620053
rs6450176	rs6450176	0	1	1	I1,IM,IMD,CYT,OQ,CM,OE,E1,E11,O24,O28,O54,O5E,OEE,AAE,AAH	chr5	53333782
rs6450176	rs7735253	414	1	1	CM,AAH	chr5	53333368
rs6450176	rs12521454	721	1	1	CM	chr5	53333061
rs6450176	rs3776716	898	1	1	CM	chr5	53334680
rs6450176	rs4311394	2637	1	1	I3,I5,I6,I6Q,IM,IMD,IC,ICQ,CM,IWQ,E1,E11,O54,O5E,OEE,ICA,ICB,AAE	chr5	53336419
rs645040	rs645040	0	1	1	A6,IM,IMD,CM,E1,E11,O54,O5E,OEE,AAE	chr3	137409312
rs645040	rs687339	5737	1	1	I3,I5,I6,I6Q,IM,IMD,IC,ICQ,OQ,CM,IWQ,OE,O24,O28,O54,O5E,OEE	chr3	137415049
rs6511720	rs6511720	0	1	1	I2,I5,I6,I6Q,IM,IMD,IBC,OQ,CM,IWQ,OE,E1,E11,O24,O28,O54,O5E,OEE,ICA,ICB,AAE	chr19	11063306
rs6805251	rs6805251	0	1	1	AN,A5,A6,I1,IM,IMD,CM,AAE	chr3	121043296
rs6805251	rs3732361	18309	1	1	A6,I6,IM,IMD,OQ,CM,OE,O24,O28,O54,O5E,OEE	chr3	121024987
rs6831256	rs6831256	0	1	1	I3,I5,I6,I6Q,IM,IMD,IC,ICQ,CYT,OQ,CM,IWQ,OE,E1,E11,O24,O28,O54,O5E,OEE,AAE,AAH	chr4	3442937
rs6882076	rs6882076	0	1	1	I1,IM,IMD,OQ,CM,OE,E1,E11,O24,O28,O54,O5E,OEE,AAE	chr5	156322875
rs6882076	rs6878680	3160	1	1	CM	chr5	156319715
rs6882076	rs1363232	6875	1	1	I3,I5,I6,I6Q,IM,IMD,IC,ICQ,CM,IWQ,O54,O5E,AAH	chr5	156316000
rs6882076	rs7724832	8927	1	1	AN,A5,A6,I1,IM,IMD,CM,ICA,ICB	chr5	156313948
rs6882076	rs4704727	10230	1	1	IM,AxM,CM,ICA,ICB	chr5	156312645
rs702485	rs702485	0	1	1	IM,IMD,OQ,CM,OE,O24,O28,O54,O5E,OEE,AAE	chr7	6415797
rs7134375	rs7134375	0	1	1	I3,I5,I6,I6Q,IM,IMD,IC,ICQ,OQ,CM,IWQ,OE,E1,E11,O24,O28,O54,O5E,OEE,AAE,AAH	chr12	20365025
rs7134594	WARNING	Query snp not on any selected array
rs7134594	WARNING	No matching proxy snps found
rs7206971	WARNING	Query snp not on any selected array
rs7206971	WARNING	No matching proxy snps found
rs7241918	WARNING	Query snp not on any selected array
rs7241918	rs7240405	1863	1	1	AS,A5,A6,AxM,CM,E1,E11,O5E,OEE,ICA,ICB,AAE	chr18	45413088
rs7241918	rs10438978	2767	1	1	A6,AxM,CM	chr18	45412184
rs7241918	rs7239867	3764	1	1	I2,I5,I6,I6Q,IM,IMD,AxM,CM,IWQ	chr18	45418715
rs7241918	rs4939883	6261	1	1	AN,A5,A6,I3,I5,I6,I6Q,IM,IMD,IC,ICQ,AxM,CM,IWQ,E1,E11,O54,O5E,OEE,ICA,ICB,AAE,AAH	chr18	45421212
rs7248104	rs7248104	0	1	1	AN,A5,A6,I1,IM,IMD,OQ,CM,OE,E1,E11,O24,O28,O54,O5E,OEE,AAE	chr19	7175431
rs7248104	rs7508679	1599	1	1	AN,A5,A6,I3,I5,I6,I6Q,IM,IMD,IC,ICQ,IBC,OQ,CM,IWQ,OE,O24,O28,O54,O5E,OEE	chr19	7173832
rs7255436	WARNING	Query snp not on any selected array
rs7255436	WARNING	No matching proxy snps found
rs731839	rs731839	0	1	1	I1,IM,IMD,CYT,OQ,CM,OE,E1,E11,O24,O28,O54,O5E,OEE,AAE	chr19	38590905
rs737337	rs737337	0	1	1	I1,I3,I5,I6,I6Q,IM,IMD,IC,ICQ,OQ,CM,IWQ,OE,E1,E11,O24,O28,O5E,OEE,AAE	chr19	11208493
rs7515577	WARNING	Query snp not on any selected array
rs7515577	rs6603981	15631	1	1	IM,IMD,CM,O54,O5E	chr1	92766395
rs7515577	rs4970712	15891	1	1	AN,A5,A6,IM,IMD,CM,O54,O5E	chr1	92766135
rs7515577	rs1556562	24585	1	1	AS,A5,A6,I3,I5,I6,I6Q,IM,IMD,IC,ICQ,OQ,CM,IWQ,OE,O24,O28,O54,O5E,OEE,AAH	chr1	92806611
rs7515577	rs6690764	32848	1	1	OQ,CM	chr1	92749178
rs7570971	rs7570971	0	1	1	I2,I5,I6,I6Q,IM,IMD,CM,IWQ,E1,E11,O54,O5E,OEE,ICA,ICB,AAE	chr2	135554376
rs7570971	rs6730157	69182	1	1	AS,A5,A6,I3,I5,I6,I6Q,IM,IMD,IC,ICQ,OQ,CM,IWQ,OE,O24,O28,O54,O5E,OEE,ICA,ICB,AAH	chr2	135623558
rs7640978	rs7640978	0	1	1	A6,IMD,OQ,CM,OE,E1,E11,O24,O28,O54,O5E,OEE,AAE	chr3	32508014
rs7941030	rs7941030	0	1	1	I3,I5,I6,I6Q,IM,IMD,IC,ICQ,CYT,OQ,CM,IWQ,OE,E1,E11,O24,O28,O54,O5E,OEE,ICA,ICB,AAE	chr11	122027585
rs8017377	rs8017377	0	1	1	I1,I3,I5,I6,I6Q,IM,IMD,IC,ICQ,CYT,OQ,CM,IWQ,OE,O24,O28,O54,O5E,OEE,AAE	chr14	23953727
rs8077889	rs8077889	0	1	1	A6,IM,IMD,OQ,AxM,CM,OE,E1,E11,O24,O28,O54,O5E,OEE,AAE,AAH	chr17	39233692
rs8077889	rs2079005	12539	1	1	IM,IMD,CYT,OQ,CM,OE,O24,O28,O54,O5E,OEE	chr17	39221153
rs838880	rs838880	0	1	1	A6,IM,IMD,CM,E1,E11,O5E,OEE,AAE	chr12	123827546
rs9376090	rs9376090	0	1	1	CYT,OQ,AxM,CM,OE,E1,E11,O24,O28,O54,O5E,OEE,AAE	chr6	135452921
rs9411489	WARNING	Query snp not on any selected array
rs9411489	rs495828	133	1	1	I5,I6,I6Q,IM,IMD,CM,IWQ,O54,O5E,ICA,ICB,AAE	chr9	135144688
rs9411489	rs579459	832	1	1	IM,IMD,CYT,OQ,CM,OE,E1,E11,O24,O28,O54,O5E,OEE,ICA,ICB,AAE	chr9	135143989
rs9488822	WARNING	Query snp not on any selected array
rs9488822	rs3798236	3244	1	1	AH,I3,I5,I6,I6Q,IM,IMD,IC,ICQ,CYT,OQ,AxM,CM,IWQ,OE	chr6	116416342
rs964184	WARNING	Query snp not on any selected array
rs964184	WARNING	No matching proxy snps found
rs9686661	rs9686661	0	1	1	CM,E1,E11,O5E,OEE	chr5	55897543
rs970548	rs970548	0	1	1	I3,I5,I6,I6Q,IM,IMD,IC,ICQ,CM,IWQ,E1,E11,O54,O5E,OEE,AAE	chr10	45333283
rs998584	WARNING	Query snp not on any selected array
rs998584	WARNING	No matching proxy snps found
rs9987289	rs9987289	0	1	1	CM,E1,E11,O5E,OEE,AAE	chr8	9220768
rs10096633	rs10096633	0	1	1	I3,I5,I6,I6Q,IM,IMD,IC,ICQ,AxM,CM,IWQ,E1,E11,O54,O5E,OEE,ICA,ICB,AAE,AAH	chr8	19875201
rs10096633	rs17091905	18836	1	1	I6,IM,IMD,OQ,AxM,CM,OE,O24,O28,O54,O5E,OEE	chr8	19894037
rs10195252	rs10195252	0	1	1	I3,I5,I6,I6Q,IM,IMD,IC,ICQ,CYT,CM,IWQ,E1,O5E,OEE,AAE	chr2	165221337
rs1042034	rs1042034	0	1	1	AG,I1,IM,IMD,IBC,OQ,CM,OE,O24,O28,O54,O5E,OEE,ICA,ICB,AAE	chr2	21078786
rs1042034	rs676210	6243	1	1	AG,I1,I3,I5,I6,I6Q,IM,IMD,IC,ICQ,IBC,CYT,OQ,AxM,CM,IWQ,OE,O24,O28,O54,O5E,OEE,ICA,ICB,AAE,AAH	chr2	21085029
rs10468017	rs10468017	0	1	1	I2,I5,I6,I6Q,IM,IMD,AxM,CM,IWQ,E1,E11,O5E,OEE,ICA,ICB,AAE	chr15	56465804
rs10503669	WARNING	Query snp not on any selected array
rs10503669	rs12678919	3468	1	1	I2,I5,I6,I6Q,IM,IMD,AxM,CM,IWQ,E1,E11,O54,O5E,OEE,ICA,ICB,AAE	chr8	19888502
rs10503669	rs17482753	15044	1	1	AN,A5,A6,IBC,CYT,OQ,AxM,CM,OE,E1,E11,O24,O28,O54,O5E,OEE,ICA,ICB,AAE	chr8	19876926
rs10503669	rs6999813	15781	1	1	AxM,CM	chr8	19907751
rs10503669	rs1011685	16921	1	1	CM	chr8	19875049
rs10503669	rs1569209	17520	1	1	A6,AxM,CM	chr8	19874450
rs10503669	rs7816447	35260	1	1	IM,IMD,AxM,CM,O54,O5E	chr8	19927230
rs10503669	rs6993414	55228	1	1	AxM,CM	chr8	19947198
rs10503669	rs11991231	60222	1	1	CYT,OQ,AxM,CM,OE,O24,O28,O54,O5E,OEE	chr8	19952192
rs10757278	rs10757278	0	1	1	IBC,OQ,AxM,CM,E1,E11,O5E,OEE,ICA,ICB,AAE	chr9	22114477
rs10757278	rs1333049	1026	1	1	AN,A5,A6,IBC,AxM,CM,E1,E11,O5E,OEE,ICA,ICB,AAE	chr9	22115503
rs10790162	rs10790162	0	1	1	AxM,CM,E1,E11,O5E,OEE,AAE	chr11	116144314
rs10790162	rs2160669	8503	1	1	OQ,CM	chr11	116152817
rs10790162	rs6589566	13319	1	1	AN,A5,A6,CM,ICA,ICB,AAE	chr11	116157633
rs10790162	rs2075290	14192	1	1	IBC,CM,E1,E11,O5E,OEE,AAE	chr11	116158506
rs10790162	rs9326246	27371	1	1	AxM,CM,E1,E11,O5E,OEE,AAE	chr11	116116943
rs10790162	rs1558861	31667	1	1	AxM,CM,ICA,ICB,AAE	chr11	116112647
rs1084651	rs1084651	0	1	1	IMD,IBC,OQ,CM,OE,E1,E11,O24,O28,O54,O5E,OEE,AAE	chr6	161009807
rs10889353	WARNING	Query snp not on any selected array
rs10889353	rs1570694	14979	1	1	I1,IM,IMD,OQ,AxM,CM,OE,O24,O28,O54,O5E,OEE,ICA,ICB,AAH	chr1	62875805
rs10889353	rs4587594	15734	1	1	I2,I5,I6,I6Q,IM,IMD,AxM,CM,IWQ,O54,O5E,AAH	chr1	62906518
rs10889353	rs10789119	19961	1	1	IM,IMD,AxM,CM,O54,O5E	chr1	62870823
rs10889353	rs3850634	67598	1	1	I1,IM,IMD,AxM,CM,O54,O5E	chr1	62823186
rs10903129	rs10903129	0	1	1	AS,A5,A6,I1,I3,I5,I6,I6Q,IM,IMD,IC,ICQ,CYT,OQ,CM,IWQ,OE,E1,E11,O24,O28,O54,O5E,OEE,ICA,ICB,AAE,AAH	chr1	25641524
rs10903129	rs7541095	7646	1	1	IM,IMD,IBC,CM	chr1	25633878
rs10903129	rs11802413	8017	1	1	AN,A5,A6,IM,IMD,CYT,OQ,AxM,CM,OE,O24,O28,O54,O5E,OEE	chr1	25633507
rs10903129	rs932372	13923	1	1	I1,IM,IMD,CM,O54,O5E	chr1	25627601
rs10903129	rs909833	14797	1	1	I1,CM	chr1	25626727
rs10903129	rs4649084	16320	1	1	IM,IMD,CM,O54,O5E	chr1	25625204
rs11206510	rs11206510	0	1	1	AS,A5,A6,I2,I5,I6,I6Q,IM,IMD,IBC,OQ,CM,IWQ,OE,E1,E11,O24,O28,O54,O5E,OEE,AAE,AAH	chr1	55268627
rs1122608	rs1122608	0	1	1	AS,A5,A6,CM,E1,E11,O5E,OEE,ICA,ICB,AAE,AAH	chr19	11024601
rs1122608	rs3786722	2064	1	1	IM,IMD,CM,O54,O5E	chr19	11022537
rs1122608	rs12052058	4076	1	1	AS,A5,A6,IM,IMD,CYT,CM,O54,O5E,ICA,ICB	chr19	11020525
rs1122608	rs12052201	4505	1	1	AS,A6,CM	chr19	11020096
rs11556924	rs11556924	0	1	1	AS,A5,A6,I1,IM,IMD,IBC,OQ,CM,OE,O24,O28,O54,O5E,OEE,AAE	chr7	129450732
rs1167998	WARNING	Query snp not on any selected array
rs1167998	WARNING	No matching proxy snps found
rs11823543	WARNING	Query snp not on any selected array
rs11823543	rs12286037	3072	1	1	AN,A5,A6,IBC,OQ,CM,E1,E11,OEE,ICA,ICB,AAE	chr11	116157417
rs11823543	rs11825181	22877	1	1	AxM,CM,AAE	chr11	116131468
rs11823543	rs28927680	30062	1	1	AS,A6,IBC,OQ,AxM,CM,E1,E11,OEE,ICA,ICB,AAE	chr11	116124283
rs11825181	rs11825181	0	1	1	AxM,CM,AAE	chr11	116131468
rs11825181	rs28927680	7185	1	1	AS,A6,IBC,OQ,AxM,CM,E1,E11,OEE,ICA,ICB,AAE	chr11	116124283
rs11825181	rs12286037	25949	1	1	AN,A5,A6,IBC,OQ,CM,E1,E11,OEE,ICA,ICB,AAE	chr11	116157417
rs11902417	WARNING	Query snp not on any selected array
rs11902417	rs6728178	4963	1	1	I3,I5,I6,I6Q,IM,IMD,IC,ICQ,OQ,CM,IWQ,OE,O24,O28,O54,O5E,OEE	chr2	21047434
rs11902417	rs6754295	7291	1	1	I3,I5,I6,I6Q,IM,IMD,IC,ICQ,CM,IWQ,E1,E11,O54,O5E,OEE,AAE	chr2	21059688
rs11902417	rs7557067	9320	1	1	CM,ICA,ICB,AAE	chr2	21061717
rs11984041	rs11984041	0	1	1	I2,I5,I6,I6Q,IM,IMD,CM,IWQ,ICA,ICB	chr7	18998460
rs11984041	rs2023938	4840	1	1	AX,I3,I5,I6,I6Q,IM,IMD,IC,ICQ,OQ,CM,IWQ,OE,E1,E11,O24,O28,O54,O5E,OEE,ICA,ICB,AAE	chr7	19003300
rs12272004	WARNING	Query snp not on any selected array
rs12272004	rs12292921	18239	1	1	I3,I5,I6,I6Q,IM,IMD,IC,ICQ,CYT,OQ,AxM,CM,IWQ,OE,O24,O28,O54,O5E,OEE	chr11	116127173
rs12286037	rs12286037	0	1	1	AN,A5,A6,IBC,OQ,CM,E1,E11,OEE,ICA,ICB,AAE	chr11	116157417
rs12286037	rs11825181	25949	1	1	AxM,CM,AAE	chr11	116131468
rs12286037	rs28927680	33134	1	1	AS,A6,IBC,OQ,AxM,CM,E1,E11,OEE,ICA,ICB,AAE	chr11	116124283
rs1231206	WARNING	Query snp not on any selected array
rs1231206	rs143499	6719	1	1	IM,IMD,CYT,AxM,CM,O54,O5E	chr17	2079074
rs1231206	rs7217226	10460	1	1	AS,A5,A6,OQ,CM	chr17	2082815
rs12413409	rs12413409	0	1	1	AS,A5,A6,I3,I5,I6,I6Q,IM,IMD,IC,ICQ,CYT,CM,IWQ,E1,E11,O54,O5E,OEE,ICA,ICB,AAE,AAH	chr10	104709086
rs12413409	rs11191472	12080	1	1	CM	chr10	104697006
rs12413409	rs12411886	33797	1	1	I3,I5,I6,I6Q,IM,IMD,IC,ICQ,CM,IWQ,ICA,ICB,AAH	chr10	104675289
rs12413409	rs11191515	57431	1	1	CM	chr10	104766517
rs12413409	rs11191454	59092	1	1	AN,A5,A6,CM,E1,E11,O5E,OEE,ICA,ICB,AAE,AAH	chr10	104649994
rs12413409	rs3781285	106569	1	1	CM	chr10	104815655
rs12413409	rs943037	116823	1	1	OQ,CM,AAH	chr10	104825909
rs12413409	rs10458729	122383	1	1	OQ,CM,ICA,ICB	chr10	104831469
rs12413409	rs11191548	127082	1	1	AS,A5,A6,OQ,CM,E1,E11,O5E,OEE,ICA,ICB,AAE	chr10	104836168
rs12413409	rs12217501	132793	1	1	CM,ICA,ICB	chr10	104841879
rs12413409	rs12220743	132816	1	1	CM,ICA,ICB	chr10	104841902
rs12413409	rs12412038	137066	1	1	CM,ICA,ICB	chr10	104846152
rs12413409	rs11191555	138427	1	1	CM	chr10	104847513
rs12413409	rs11191558	145582	1	1	CM,ICA,ICB	chr10	104854668
rs12413409	rs11191560	149942	1	1	AS,A5,A6,IM,IMD,OQ,CM,OE,O24,O28,O54,O5E,OEE,ICA,ICB	chr10	104859028
rs12413409	rs12413046	152108	1	1	IM,IMD,AxM,CM,O54,O5E,ICA,ICB	chr10	104861194
rs12413409	rs10883832	152183	1	1	CM	chr10	104861269
rs12413409	rs9633712	154665	1	1	CM,ICA,ICB	chr10	104863751
rs12413409	rs732998	178805	1	1	AN,A5,A6,CM,ICA,ICB	chr10	104887891
rs12413409	rs12220375	182395	1	1	I1,IM,IMD,CM,O54,O5E,ICA,ICB	chr10	104891481
rs12413409	rs11191580	187115	1	1	AN,A5,A6,CM,E1,E11,OEE,ICA,ICB,AAE	chr10	104896201
rs12413409	rs11191582	194557	1	1	CM,ICA,ICB	chr10	104903643
rs12449157	rs12449157	0	1	1	I2,I5,I6,I6Q,IM,IMD,OQ,CM,IWQ,OE,E1,E11,O24,O28,O54,O5E,OEE,AAE	chr16	66266398
rs12449157	rs7187476	8949	1	1	I3,I5,I6,I6Q,IM,IMD,IC,ICQ,OQ,CM,IWQ,OE,O24	chr16	66257449
rs12449157	rs7199443	132232	1	1	I1,IM,IMD,CM	chr16	66398630
rs12526453	WARNING	Query snp not on any selected array
rs12526453	WARNING	No matching proxy snps found
rs12654264	WARNING	Query snp not on any selected array
rs12654264	rs11749783	22521	1	1	I6,IM,IMD,AxM,CM,O54,O5E	chr5	74661838
rs12654264	rs3843480	24121	1	1	CM	chr5	74660238
rs12740374	WARNING	Query snp not on any selected array
rs12740374	rs646776	940	1	1	I3,I5,I6,I6Q,IM,IMD,IC,ICQ,IBC,OQ,CM,IWQ,OE,E1,E11,O24,O28,O54,O5E,OEE,ICA,ICB,AAE	chr1	109620053
rs12936587	rs12936587	0	1	1	CM,E1,E11,O5E,OEE,AAE	chr17	17484447
rs13022873	WARNING	Query snp not on any selected array
rs13022873	WARNING	No matching proxy snps found
rs1333049	rs1333049	0	1	1	AN,A5,A6,IBC,AxM,CM,E1,E11,O5E,OEE,ICA,ICB,AAE	chr9	22115503
rs1333049	rs10757278	1026	1	1	IBC,OQ,AxM,CM,E1,E11,O5E,OEE,ICA,ICB,AAE	chr9	22114477
rs13702	WARNING	Query snp not on any selected array
rs13702	rs15285	175	1	1	IM,IMD,OQ,AxM,CM,OE,E1,E11,O24,O28,O54,O5E,OEE,AAE	chr8	19868947
rs1412444	WARNING	Query snp not on any selected array
rs1412444	rs2246833	2927	1	1	A6,I6Q,IMD,CM,IWQ	chr10	90995834
rs1481012	rs1481012	0	1	1	A6,I6Q,IM,IMD,CM,IWQ,OE	chr4	89258106
rs1501908	WARNING	Query snp not on any selected array
rs1501908	rs6882076	7872	1	1	I1,IM,IMD,OQ,CM,OE,E1,E11,O24,O28,O54,O5E,OEE,AAE	chr5	156322875
rs1501908	rs6878680	11032	1	1	CM	chr5	156319715
rs1501908	rs1363232	14747	1	1	I3,I5,I6,I6Q,IM,IMD,IC,ICQ,CM,IWQ,O54,O5E,AAH	chr5	156316000
rs1501908	rs7724832	16799	1	1	AN,A5,A6,I1,IM,IMD,CM,ICA,ICB	chr5	156313948
rs1501908	rs4704727	18102	1	1	IM,AxM,CM,ICA,ICB	chr5	156312645
rs15285	rs15285	0	1	1	IM,IMD,OQ,AxM,CM,OE,E1,E11,O24,O28,O54,O5E,OEE,AAE	chr8	19868947
rs1532624	rs1532624	0	1	1	I3,I5,I6,I6Q,IM,IMD,IC,ICQ,IBC,CM,IWQ,E1,E11,O54,O5E,OEE,ICA,ICB,AAE	chr16	55562980
rs1532624	rs1532625	178	1	1	A6,IBC,CM	chr16	55562802
rs1532624	rs7205804	590	1	1	IM,IMD,CYT,OQ,CM,OE,O24,O28,O54,O5E,OEE	chr16	55562390
rs1558861	rs1558861	0	1	1	AxM,CM,ICA,ICB,AAE	chr11	116112647
rs1558861	rs9326246	4296	1	1	AxM,CM,E1,E11,O5E,OEE,AAE	chr11	116116943
rs1558861	rs10790162	31667	1	1	AxM,CM,E1,E11,O5E,OEE,AAE	chr11	116144314
rs1558861	rs2160669	40170	1	1	OQ,CM	chr11	116152817
rs1558861	rs6589566	44986	1	1	AN,A5,A6,CM,ICA,ICB,AAE	chr11	116157633
rs1558861	rs2075290	45859	1	1	IBC,CM,E1,E11,O5E,OEE,AAE	chr11	116158506
rs157580	rs157580	0	1	1	I3,I5,I6,I6Q,IM,IMD,IC,ICQ,IBC,OQ,CM,IWQ,OE,E1,E11,O24,O28,O54,O5E,OEE,ICA,ICB,AAE	chr19	50087106
rs16996148	rs16996148	0	1	1	AS,A5,A6,IBC,OQ,CM,E1,E11,O5E,OEE,ICA,ICB,AAE	chr19	19519472
rs16996148	rs17216525	3748	1	1	CM,E1,E11,O5E,OEE,ICA,ICB,AAE,AAH	chr19	19523220
rs17114036	WARNING	Query snp not on any selected array
rs17114036	WARNING	No matching proxy snps found
rs17216525	rs17216525	0	1	1	CM,E1,E11,O5E,OEE,ICA,ICB,AAE,AAH	chr19	19523220
rs17216525	rs16996148	3748	1	1	AS,A5,A6,IBC,OQ,CM,E1,E11,O5E,OEE,ICA,ICB,AAE	chr19	19519472
rs17321515	WARNING	Query snp not on any selected array
rs17321515	rs2980869	1841	1	1	I2,I5,I6,I6Q,IM,IMD,IBC,CM,IWQ,O54,O5E	chr8	126557432
rs17321515	rs2980871	2521	1	1	CYT,AxM,CM	chr8	126558112
rs17321515	rs6982636	7094	1	1	I3,I5,I6,I6Q,IM,IMD,IC,ICQ,IBC,AxM,CM,IWQ,O54,O5E,AAH	chr8	126548497
rs173539	rs173539	0	1	1	CM,E1,E11,O5E,OEE,ICA,ICB,AAE	chr16	55545545
rs173539	rs247617	2672	1	1	A6,OQ,CM	chr16	55548217
rs173539	rs3764261	5280	1	1	AG,I3,I5,I6,I6Q,IM,IMD,IC,ICQ,IBC,CYT,OQ,AxM,CM,IWQ,OE,E1,E11,O24,O28,O54,O5E,OEE,ICA,ICB,AAE	chr16	55550825
rs174547	rs174547	0	1	1	AN,A5,A6,IM,IMD,OQ,CM,OE,E1,E11,O24,O28,O54,O5E,OEE,ICA,ICB,AAE,AAH	chr11	61327359
rs174548	rs174548	0	1	1	AN,A5,A6,IM,IMD,IBC,OQ,CM,OE,O24,O28,O54,O5E,OEE,AAE	chr11	61327924
rs174570	rs174570	0	1	1	A6,I3,I5,I6,I6Q,IM,IMD,IC,ICQ,IBC,OQ,CM,IWQ,OE,E1,E11,O24,O28,O54,O5E,OEE,AAE,AAH	chr11	61353788
rs1746048	WARNING	Query snp not on any selected array
rs1746048	rs607760	19588	1	1	CM	chr10	44076242
rs1746048	rs915083	20418	1	1	CM	chr10	44075412
rs1746048	rs671765	22848	1	1	AS,A5,A6,CM	chr10	44072982
rs1746048	rs687175	23914	1	1	AS,A5,A6,AxM,CM	chr10	44071916
rs17465637	rs17465637	0	1	1	AN,A5,A6,IBC,CYT,OQ,AxM,CM,OE,E1,E11,O24,O28,O54,O5E,OEE,ICA,ICB,AAE	chr1	220890152
rs17465637	rs17163358	2890	1	1	A6,IBC,CM	chr1	220887262
rs1748195	WARNING	Query snp not on any selected array
rs1748195	rs10889347	26233	1	1	IM,IMD,OQ,CM,O54,O5E	chr1	62848414
rs1748195	rs6587980	41265	1	1	A6,IM,IMD,OQ,AxM,CM,OE,O24,O28,O54,O5E,OEE	chr1	62863446
rs1748195	rs1168013	52755	1	1	AX,AN,A5,A6,AxM,CM,AAE	chr1	62769426
rs1748195	rs12062275	57688	1	1	CM	chr1	62764493
rs1748195	rs10158897	136674	1	1	IM,IMD,OQ,AxM,CM,OE,O24,O28,O54,O5E,OEE	chr1	62685507
rs17482753	rs17482753	0	1	1	AN,A5,A6,IBC,CYT,OQ,AxM,CM,OE,E1,E11,O24,O28,O54,O5E,OEE,ICA,ICB,AAE	chr8	19876926
rs17482753	rs1011685	1877	1	1	CM	chr8	19875049
rs17482753	rs1569209	2476	1	1	A6,AxM,CM	chr8	19874450
rs17482753	rs12678919	11576	1	1	I2,I5,I6,I6Q,IM,IMD,AxM,CM,IWQ,E1,E11,O54,O5E,OEE,ICA,ICB,AAE	chr8	19888502
rs17482753	rs6999813	30825	1	1	AxM,CM	chr8	19907751
rs17482753	rs7816447	50304	1	1	IM,IMD,AxM,CM,O54,O5E	chr8	19927230
rs17482753	rs6993414	70272	1	1	AxM,CM	chr8	19947198
rs17482753	rs11991231	75266	1	1	CYT,OQ,AxM,CM,OE,O24,O28,O54,O5E,OEE	chr8	19952192
rs1800588	WARNING	Query snp not on any selected array
rs1800588	rs1077834	196	1	1	I1,I5,I6,I6Q,IM,IMD,CM,IWQ,O54,O5E	chr15	56510771
rs1800775	rs1800775	0	1	1	AS,A6,I1,I2,I5,I6,I6Q,IM,IMD,IBC,OQ,AxM,CM,IWQ,OE,E1,E11,O24,O28,O54,O5E,OEE,ICA,ICB,AAE,AAH	chr16	55552737
rs1864163	rs1864163	0	1	1	I2,I5,I6,I6Q,IM,IMD,IBC,OQ,AxM,CM,IWQ,OE,O24,ICA,ICB,AAE	chr16	55554734
rs2075290	rs2075290	0	1	1	IBC,CM,E1,E11,O5E,OEE,AAE	chr11	116158506
rs2075290	rs6589566	873	1	1	AN,A5,A6,CM,ICA,ICB,AAE	chr11	116157633
rs2075290	rs2160669	5689	1	1	OQ,CM	chr11	116152817
rs2075290	rs10790162	14192	1	1	AxM,CM,E1,E11,O5E,OEE,AAE	chr11	116144314
rs2075290	rs9326246	41563	1	1	AxM,CM,E1,E11,O5E,OEE,AAE	chr11	116116943
rs2075290	rs1558861	45859	1	1	AxM,CM,ICA,ICB,AAE	chr11	116112647
rs2075650	rs2075650	0	1	1	I3,I5,I6,I6Q,IM,IMD,IC,ICQ,IBC,CYT,OQ,CM,IWQ,OE,E1,E11,O24,O28,O54,O5E,OEE,ICA,ICB,AAE	chr19	50087459
rs2083637	WARNING	Query snp not on any selected array
rs2083637	rs894211	572	1	1	OQ,AxM,CM	chr8	19910027
rs2083637	rs1581675	6676	1	1	CM	chr8	19902779
rs2083637	rs17411045	12813	1	1	AS,A6,OQ,AxM,CM	chr8	19896642
rs2083637	rs3916027	40307	1	1	I6,IM,IMD,IBC,AxM,CM,O54,O5E	chr8	19869148
rs2083637	rs331	44770	1	1	I1,I2,I5,I6,I6Q,IM,IMD,IBC,AxM,CM,IWQ,O54,O5E,ICA,ICB	chr8	19864685
rs2126259	rs2126259	0	1	1	I3,I5,I6,I6Q,IM,IMD,IC,ICQ,CM,IWQ,E1,E11,O54,O5E,OEE,AAE	chr8	9222556
rs2142672	WARNING	Query snp not on any selected array
rs2142672	rs2327951	1886	1	1	AN,A5,A6,I3,I5,I6,I6Q,IM,IMD,IC,ICQ,CM,IWQ,O54,O5E,AAH	chr6	16303287
rs2144300	rs2144300	0	1	1	AN,A6,IBC,OQ,AxM,CM,OE,E1,E11,O24,O28,O54,O5E,OEE,AAE	chr1	228361539
rs2144300	rs4846913	201	1	1	A6,CYT,OQ,AxM,CM,OE,O24,O28,O54,O5E,OEE	chr1	228361338
rs2144300	rs17315646	391	1	1	AN,A5,A6,IBC,AxM,CM	chr1	228361930
rs2144300	rs4846914	775	1	1	AN,A6,IBC,OQ,AxM,CM,E1,E11,O5E,OEE,ICA,ICB,AAE	chr1	228362314
rs2144300	rs10127775	873	1	1	AN,A5,A6,AxM,CM	chr1	228362412
rs2156552	rs2156552	0	1	1	AS,A5,A6,IM,IMD,IBC,AxM,CM,ICA,ICB,AAE	chr18	45435666
rs2156552	rs2187375	9385	1	1	AxM,CM	chr18	45426281
rs216172	WARNING	Query snp not on any selected array
rs216172	rs143499	5820	1	1	IM,IMD,CYT,AxM,CM,O54,O5E	chr17	2079074
rs216172	rs7217226	9561	1	1	AS,A5,A6,OQ,CM	chr17	2082815
rs2200733	WARNING	Query snp not on any selected array
rs2200733	rs2220427	4720	1	1	I3,I5,I6,I6Q,IM,IMD,IC,ICQ,OQ,AxM,CM,IWQ,OE,O24,O28,O54,O5E,OEE,ICA,ICB,AAH	chr4	111934338
rs2200733	rs12639654	4874	1	1	AxM,CM	chr4	111924744
rs2200733	rs2129981	5970	1	1	AxM,CM	chr4	111923648
rs2200733	rs12644625	6344	1	1	A6,AxM,CM	chr4	111935962
rs2200733	rs12646754	6597	1	1	AxM,CM	chr4	111923021
rs2228671	rs2228671	0	1	1	I3,I5,I6,I6Q,IM,IMD,IC,ICQ,IBC,OQ,AxM,CM,IWQ,OE,O24,O28,O54,O5E,OEE,AAE	chr19	11071912
rs2240466	rs2240466	0	1	1	I3,I5,I6,I6Q,IM,IMD,IC,ICQ,OQ,AxM,CM,IWQ,OE,E1,E11,O24,O28,O54,O5E,OEE,ICA,ICB,AAE,AAH	chr7	72494205
rs2240466	rs13231516	6980	1	1	AxM,CM	chr7	72501185
rs2240466	rs714052	8600	1	1	I3,I5,I6,I6Q,IM,IMD,IC,ICQ,IBC,AxM,CM,IWQ,AAE	chr7	72502805
rs2240466	rs2074755	20897	1	1	AX,AS,A5,A6,IBC,AxM,CM,AAH	chr7	72515102
rs2240466	rs12056034	22376	1	1	CM,AAH	chr7	72516581
rs2240466	rs17145738	126605	1	1	AS,A5,A6,I6,IM,IMD,IBC,CYT,OQ,AxM,CM,OE,E1,E11,O24,O28,O54,O5E,OEE,ICA,ICB,AAE,AAH	chr7	72620810
rs2266788	rs2266788	0	1	1	IM,IMD,IBC,OQ,CM,OE,E1,E11,O24,O28,O5E,OEE,ICA,ICB,AAE	chr11	116165896
rs2271293	WARNING	Query snp not on any selected array
rs2271293	rs3809630	22670	1	1	I1,IM,IMD,OQ,AxM,CM,OE,O24,O28,O54,O5E,OEE	chr16	66436901
rs2271293	rs16942887	25972	1	1	IM,IMD,OQ,AxM,CM,OE,E1,E11,O24,O28,O54,O5E,OEE,AAE	chr16	66485543
rs2271293	rs4474673	143292	1	1	I1,IM,IMD,OQ,CM,OE,O24,O28,O54,O5E,OEE	chr16	66316279
rs2338104	WARNING	Query snp not on any selected array
rs2338104	WARNING	No matching proxy snps found
rs255052	rs255052	0	1	1	AN,A5,A6,I1,I3,I5,I6,I6Q,IM,IMD,IC,ICQ,IBC,OQ,CM,IWQ,OE,E1,E11,O24,O28,O54,O5E,OEE,AAE,AAH	chr16	66582496
rs2650000	rs2650000	0	1	1	AG,A6,I3,I5,I6,I6Q,IM,IMD,IC,ICQ,CYT,OQ,CM,IWQ,OE,E1,E11,O24,O28,O54,O5E,OEE,ICA,ICB,AAE,AAH	chr12	119873345
rs2814944	rs2814944	0	1	1	AS,A6,I3,I5,I6,I6Q,IM,IMD,IC,ICQ,AxM,CM,IWQ,E1,E11,O54,O5E,OEE,AAE,AAH	chr6	34660775
rs2814944	rs2814943	61	1	1	AS,A5,A6,AxM,CM	chr6	34660714
rs2814944	rs2744937	4449	1	1	IM,IMD,AxM,CM	chr6	34665224
rs28927680	rs28927680	0	1	1	AS,A6,IBC,OQ,AxM,CM,E1,E11,OEE,ICA,ICB,AAE	chr11	116124283
rs28927680	rs11825181	7185	1	1	AxM,CM,AAE	chr11	116131468
rs28927680	rs12286037	33134	1	1	AN,A5,A6,IBC,OQ,CM,E1,E11,OEE,ICA,ICB,AAE	chr11	116157417
rs2895811	rs2895811	0	1	1	I1,I3,I5,I6,I6Q,IM,IMD,IC,ICQ,CM,IWQ,E1,E11,O5E,OEE,AAE,AAH	chr14	99203695
rs2954021	rs2954021	0	1	1	CM	chr8	126551259
rs2954026	WARNING	Query snp not on any selected array
rs2954026	WARNING	No matching proxy snps found
rs2954033	WARNING	Query snp not on any selected array
rs2954033	WARNING	No matching proxy snps found
rs2967605	rs2967605	0	1	1	A6,I1,I2,I5,I6,I6Q,IM,IMD,CM,IWQ,E1,E11,O5E,OEE,ICA,ICB,AAE	chr19	8375738
rs325	WARNING	Query snp not on any selected array
rs325	rs1569209	10842	1	1	A6,AxM,CM	chr8	19874450
rs325	rs1011685	11441	1	1	CM	chr8	19875049
rs325	rs17482753	13318	1	1	AN,A5,A6,IBC,CYT,OQ,AxM,CM,OE,E1,E11,O24,O28,O54,O5E,OEE,ICA,ICB,AAE	chr8	19876926
rs325	rs12678919	24894	1	1	I2,I5,I6,I6Q,IM,IMD,AxM,CM,IWQ,E1,E11,O54,O5E,OEE,ICA,ICB,AAE	chr8	19888502
rs325	rs6999813	44143	1	1	AxM,CM	chr8	19907751
rs325	rs7816447	63622	1	1	IM,IMD,AxM,CM,O54,O5E	chr8	19927230
rs325	rs6993414	83590	1	1	AxM,CM	chr8	19947198
rs325	rs11991231	88584	1	1	CYT,OQ,AxM,CM,OE,O24,O28,O54,O5E,OEE	chr8	19952192
rs326	WARNING	Query snp not on any selected array
rs326	WARNING	No matching proxy snps found
rs328	WARNING	Query snp not on any selected array
rs328	rs1569209	10446	1	1	A6,AxM,CM	chr8	19874450
rs328	rs1011685	11045	1	1	CM	chr8	19875049
rs328	rs17482753	12922	1	1	AN,A5,A6,IBC,CYT,OQ,AxM,CM,OE,E1,E11,O24,O28,O54,O5E,OEE,ICA,ICB,AAE	chr8	19876926
rs328	rs12678919	24498	1	1	I2,I5,I6,I6Q,IM,IMD,AxM,CM,IWQ,E1,E11,O54,O5E,OEE,ICA,ICB,AAE	chr8	19888502
rs328	rs6999813	43747	1	1	AxM,CM	chr8	19907751
rs328	rs7816447	63226	1	1	IM,IMD,AxM,CM,O54,O5E	chr8	19927230
rs328	rs6993414	83194	1	1	AxM,CM	chr8	19947198
rs328	rs11991231	88188	1	1	CYT,OQ,AxM,CM,OE,O24,O28,O54,O5E,OEE	chr8	19952192
rs3739998	WARNING	Query snp not on any selected array
rs3739998	WARNING	No matching proxy snps found
rs3812316	WARNING	Query snp not on any selected array
rs3812316	WARNING	No matching proxy snps found
rs3846662	rs3846662	0	1	1	A6,I3,I5,I6,I6Q,IM,IMD,IC,ICQ,IBC,OQ,AxM,CM,IWQ,OE,E1,E11,O24,O28,O54,O5E,OEE,ICA,ICB,AAE	chr5	74686840
rs3846663	WARNING	Query snp not on any selected array
rs3846663	WARNING	No matching proxy snps found
rs3890182	WARNING	Query snp not on any selected array
rs3890182	rs3847300	775	1	1	I6Q,IMD,IBC,OQ,CM,IWQ,OE,O24,O28,O54,O5E,OEE,AAH	chr9	106688251
rs3890182	rs3847301	864	1	1	CM	chr9	106688340
rs3890182	rs3847303	997	1	1	I3,I5,I6,I6Q,IM,IMD,IC,ICQ,OQ,AxM,CM,IWQ,OE,O24,O28,O54,O5E,OEE	chr9	106688473
rs3890182	rs2275544	3557	1	1	IBC,OQ,AxM,CM	chr9	106691033
rs3890182	rs3858076	8467	1	1	IBC,AxM,CM	chr9	106695943
rs3905000	WARNING	Query snp not on any selected array
rs3905000	rs3858076	948	1	1	IBC,AxM,CM	chr9	106695943
rs3905000	rs2275544	5858	1	1	IBC,OQ,AxM,CM	chr9	106691033
rs3905000	rs3847303	8418	1	1	I3,I5,I6,I6Q,IM,IMD,IC,ICQ,OQ,AxM,CM,IWQ,OE,O24,O28,O54,O5E,OEE	chr9	106688473
rs3905000	rs3847301	8551	1	1	CM	chr9	106688340
rs3905000	rs3847300	8640	1	1	I6Q,IMD,IBC,OQ,CM,IWQ,OE,O24,O28,O54,O5E,OEE,AAH	chr9	106688251
rs4149268	WARNING	Query snp not on any selected array
rs4149268	WARNING	No matching proxy snps found
rs439401	rs439401	0	1	1	I3,I5,I6,I6Q,IM,IMD,IC,ICQ,IBC,CYT,OQ,CM,IWQ,OE,E1,E11,O24,O28,O54,O5E,OEE,ICA,ICB,AAE	chr19	50106291
rs4773144	rs4773144	0	1	1	AS,A6,IMD,IBC,CM,OE,E1,E11,O24,O28,O54,O5E,OEE,AAE	chr13	109758713
rs4939883	rs4939883	0	1	1	AN,A5,A6,I3,I5,I6,I6Q,IM,IMD,IC,ICQ,AxM,CM,IWQ,E1,E11,O54,O5E,OEE,ICA,ICB,AAE,AAH	chr18	45421212
rs4939883	rs7239867	2497	1	1	I2,I5,I6,I6Q,IM,IMD,AxM,CM,IWQ	chr18	45418715
rs4939883	rs7240405	8124	1	1	AS,A5,A6,AxM,CM,E1,E11,O5E,OEE,ICA,ICB,AAE	chr18	45413088
rs4939883	rs10438978	9028	1	1	A6,AxM,CM	chr18	45412184
rs4977574	WARNING	Query snp not on any selected array
rs4977574	rs1537371	994	1	1	AX,AxM,CM,A10	chr9	22089568
rs4977574	rs1556516	1602	1	1	AX,AxM,CM	chr9	22090176
rs514659	WARNING	Query snp not on any selected array
rs514659	rs505922	7026	1	1	I3,I5,I6,I6Q,IM,IMD,IC,ICQ,AxM,CM,IWQ,E1,E11,O54,O5E,OEE,ICA,ICB,AAE	chr9	135139050
rs515135	rs515135	0	1	1	AxM,CM,E1,E11,O5E,OEE,ICA,ICB,AAE	chr2	21139562
rs515135	rs668948	5472	1	1	AS,CM	chr2	21145034
rs515135	rs541041	8918	1	1	I2,I5,I6,I6Q,IM,IMD,OQ,AxM,CM,IWQ,OE,E1,E11,O24,O28,O54,O5E,OEE,AAE	chr2	21148480
rs562338	WARNING	Query snp not on any selected array
rs562338	rs515135	2264	1	1	AxM,CM,E1,E11,O5E,OEE,ICA,ICB,AAE	chr2	21139562
rs562338	rs668948	3208	1	1	AS,CM	chr2	21145034
rs562338	rs541041	6654	1	1	I2,I5,I6,I6Q,IM,IMD,OQ,AxM,CM,IWQ,OE,E1,E11,O24,O28,O54,O5E,OEE,AAE	chr2	21148480
rs579459	rs579459	0	1	1	IM,IMD,CYT,OQ,CM,OE,E1,E11,O24,O28,O54,O5E,OEE,ICA,ICB,AAE	chr9	135143989
rs579459	rs495828	699	1	1	I5,I6,I6Q,IM,IMD,CM,IWQ,O54,O5E,ICA,ICB,AAE	chr9	135144688
rs599839	rs599839	0	1	1	AS,A5,A6,IM,IMD,IBC,CYT,OQ,CM,OE,E1,E11,O24,O28,O54,O5E,OEE,ICA,ICB	chr1	109623689
rs599839	rs602633	655	1	1	I6,IM,IMD,IBC,CM,E1,E11,O54,O5E,OEE,ICA,ICB,AAE	chr1	109623034
rs635634	WARNING	Query snp not on any selected array
rs635634	rs495828	133	1	1	I5,I6,I6Q,IM,IMD,CM,IWQ,O54,O5E,ICA,ICB,AAE	chr9	135144688
rs635634	rs579459	832	1	1	IM,IMD,CYT,OQ,CM,OE,E1,E11,O24,O28,O54,O5E,OEE,ICA,ICB,AAE	chr9	135143989
rs643531	rs643531	0	1	1	AN,A5,A6,CM,E1,E11,O5E,OEE,AAE	chr9	15286034
rs643531	rs686030	8748	1	1	I3,I5,I6,I6Q,IM,IMD,IC,ICQ,CYT,OQ,CM,IWQ,OE,O24,O28,O54,O5E,OEE	chr9	15294782
rs646776	rs646776	0	1	1	I3,I5,I6,I6Q,IM,IMD,IC,ICQ,IBC,OQ,CM,IWQ,OE,E1,E11,O24,O28,O54,O5E,OEE,ICA,ICB,AAE	chr1	109620053
rs6544713	rs6544713	0	1	1	A6,I5,I6,I6Q,IM,IMD,AxM,CM,IWQ,E1,E11,O5E,OEE,ICA,ICB,AAE	chr2	43927385
rs6544713	rs4245791	550	1	1	AS,A5,A6,CM,E1,E11,O5E,OEE,ICA,ICB,AAE,AAH	chr2	43927935
rs6544713	rs4299376	1305	1	1	I2,I5,I6,I6Q,IM,IMD,IBC,OQ,CM,IWQ,OE,E1,E11,O24,O28,O54,O5E,OEE,ICA,ICB	chr2	43926080
rs6589566	rs6589566	0	1	1	AN,A5,A6,CM,ICA,ICB,AAE	chr11	116157633
rs6589566	rs2075290	873	1	1	IBC,CM,E1,E11,O5E,OEE,AAE	chr11	116158506
rs6589566	rs2160669	4816	1	1	OQ,CM	chr11	116152817
rs6589566	rs10790162	13319	1	1	AxM,CM,E1,E11,O5E,OEE,AAE	chr11	116144314
rs6589566	rs9326246	40690	1	1	AxM,CM,E1,E11,O5E,OEE,AAE	chr11	116116943
rs6589566	rs1558861	44986	1	1	AxM,CM,ICA,ICB,AAE	chr11	116112647
rs660240	rs660240	0	1	1	I1,IM,IMD,OQ,CM,OE,O24,O28,O54,O5E,OEE,ICA,ICB,AAE	chr1	109619361
rs6725887	rs6725887	0	1	1	AS,A5,A6,I3,I5,I6,I6Q,IM,IMD,IC,ICQ,CM,IWQ,O54,O5E,ICA,ICB,AAE,AAH	chr2	203454130
rs6725887	rs6722332	558	1	1	IM,IMD,OQ,CM	chr2	203453572
rs6725887	rs6435169	7131	1	1	CM	chr2	203461261
rs6725887	rs7582720	7187	1	1	I3,I5,I6,I6Q,IM,IMD,IC,ICQ,CYT,OQ,AxM,CM,IWQ,OE,O24,O28,O54,O5E,OEE,AAH	chr2	203461317
rs6725887	rs4510208	11019	1	1	IM,IMD,CM,O54,O5E	chr2	203443111
rs6725887	rs3845800	11520	1	1	AN,A5,A6,CM	chr2	203442610
rs6725887	rs35212307	19871	1	1	IM,IMD,CYT,OQ,CM,OE,O24,O28,O54,O5E,OEE,AAE	chr2	203474001
rs6725887	rs7605484	21390	1	1	CM	chr2	203432740
rs6725887	rs6705330	83688	1	1	IM,IMD,CM,O54,O5E	chr2	203370442
rs6725887	rs1541853	89292	1	1	I3,I5,I6,I6Q,IM,IMD,IC,ICQ,CM,IWQ,O54,O5E	chr2	203543422
rs6725887	rs4675310	134949	1	1	AN,A5,A6,IM,IMD,OQ,CM,OE,O24,O28,O54,O5E,OEE	chr2	203589079
rs6754295	rs6754295	0	1	1	I3,I5,I6,I6Q,IM,IMD,IC,ICQ,CM,IWQ,E1,E11,O54,O5E,OEE,AAE	chr2	21059688
rs6754295	rs7557067	2029	1	1	CM,ICA,ICB,AAE	chr2	21061717
rs6754295	rs6728178	12254	1	1	I3,I5,I6,I6Q,IM,IMD,IC,ICQ,OQ,CM,IWQ,OE,O24,O28,O54,O5E,OEE	chr2	21047434
rs6756629	rs6756629	0	1	1	I3,I5,I6,I6Q,IM,IMD,IC,ICQ,CYT,OQ,CM,IWQ,OE,O24,O28,O54,O5E,OEE,ICA,ICB,AAE	chr2	43918594
rs6756629	rs11887534	1157	1	1	CM,AAE	chr2	43919751
rs6756629	rs4953023	8910	1	1	A6,IM,IMD,IBC,OQ,AxM,CM,OE,E1,E11,O24,O28,O54,O5E,OEE,ICA,ICB,AAE	chr2	43927504
rs676210	rs676210	0	1	1	AG,I1,I3,I5,I6,I6Q,IM,IMD,IC,ICQ,IBC,CYT,OQ,AxM,CM,IWQ,OE,O24,O28,O54,O5E,OEE,ICA,ICB,AAE,AAH	chr2	21085029
rs676210	rs1042034	6243	1	1	AG,I1,IM,IMD,IBC,OQ,CM,OE,O24,O28,O54,O5E,OEE,ICA,ICB,AAE	chr2	21078786
rs693	WARNING	Query snp not on any selected array
rs693	rs952275	10796	1	1	AxM,CM,AAH	chr2	21074904
rs6987702	rs6987702	0	1	1	I3,I5,I6,I6Q,IM,IMD,IC,ICQ,IBC,CM,IWQ,O54,O5E,ICA,ICB,AAE	chr8	126573908
rs7120118	WARNING	Query snp not on any selected array
rs7120118	WARNING	No matching proxy snps found
rs714052	rs714052	0	1	1	I3,I5,I6,I6Q,IM,IMD,IC,ICQ,IBC,AxM,CM,IWQ,AAE	chr7	72502805
rs714052	rs13231516	1620	1	1	AxM,CM	chr7	72501185
rs714052	rs2240466	8600	1	1	I3,I5,I6,I6Q,IM,IMD,IC,ICQ,OQ,AxM,CM,IWQ,OE,E1,E11,O24,O28,O54,O5E,OEE,ICA,ICB,AAE,AAH	chr7	72494205
rs714052	rs2074755	12297	1	1	AX,AS,A5,A6,IBC,AxM,CM,AAH	chr7	72515102
rs714052	rs12056034	13776	1	1	CM,AAH	chr7	72516581
rs714052	rs17145738	118005	1	1	AS,A5,A6,I6,IM,IMD,IBC,CYT,OQ,AxM,CM,OE,E1,E11,O24,O28,O54,O5E,OEE,ICA,ICB,AAE,AAH	chr7	72620810
rs7240405	rs7240405	0	1	1	AS,A5,A6,AxM,CM,E1,E11,O5E,OEE,ICA,ICB,AAE	chr18	45413088
rs7240405	rs10438978	904	1	1	A6,AxM,CM	chr18	45412184
rs7240405	rs7239867	5627	1	1	I2,I5,I6,I6Q,IM,IMD,AxM,CM,IWQ	chr18	45418715
rs7240405	rs4939883	8124	1	1	AN,A5,A6,I3,I5,I6,I6Q,IM,IMD,IC,ICQ,AxM,CM,IWQ,E1,E11,O54,O5E,OEE,ICA,ICB,AAE,AAH	chr18	45421212
rs7395662	rs7395662	0	1	1	AN,A5,A6,I3,I5,I6,I6Q,IM,IMD,IC,ICQ,OQ,CM,IWQ,OE,E1,E11,O24,O28,O54,O5E,OEE,ICA,ICB,AAE,AAH	chr11	48475469
rs7395662	rs7482176	85727	1	1	CM	chr11	48561196
rs7395662	rs7944356	91261	1	1	CM	chr11	48566730
rs7395662	rs7129386	97801	1	1	I3,I5,I6,I6Q,IM,IMD,IC,ICQ,CYT,CM,IWQ,O54,O5E	chr11	48573270
rs7557067	rs7557067	0	1	1	CM,ICA,ICB,AAE	chr2	21061717
rs7557067	rs6754295	2029	1	1	I3,I5,I6,I6Q,IM,IMD,IC,ICQ,CM,IWQ,E1,E11,O54,O5E,OEE,AAE	chr2	21059688
rs7557067	rs6728178	14283	1	1	I3,I5,I6,I6Q,IM,IMD,IC,ICQ,OQ,CM,IWQ,OE,O24,O28,O54,O5E,OEE	chr2	21047434
rs7679	rs7679	0	1	1	AS,A5,A6,I2,I5,I6,I6Q,IM,IMD,OQ,CM,IWQ,OE,E1,E11,O24,O28,O5E,OEE,ICA,ICB,AAE	chr20	44009909
rs7679	rs4465830	8918	1	1	CM	chr20	44018827
rs7679	rs6073972	13796	1	1	A6,CM	chr20	44023705
rs7679	rs6065906	22487	1	1	I3,I5,I6,I6Q,IM,IMD,IC,ICQ,CM,IWQ,AAE	chr20	43987422
rs780093	rs780093	0	1	1	IM,IMD,IBC,OQ,AxM,CM,OE,E1,E11,O24,O28,O54,O5E,OEE,AAE	chr2	27596107
rs7865618	WARNING	Query snp not on any selected array
rs7865618	WARNING	No matching proxy snps found
rs9349379	rs9349379	0	1	1	I2,I5,I6,I6Q,IM,IMD,OQ,AxM,CM,IWQ,OE,E1,E11,O24,O28,O54,O5E,OEE,AAE	chr6	13011943
rs974819	rs974819	0	1	1	I3,I5,I6,I6Q,IM,IMD,IC,ICQ,OQ,AxM,CM,IWQ,OE,E1,E11,O24,O28,O54,O5E,OEE,AAE	chr11	103165777
rs9818870	rs9818870	0	1	1	AS,A5,A6,I1,IM,IMD,OQ,CM,OE,E1,E11,O24,O28,O54,O5E,OEE,ICA,ICB,AAE	chr3	139604812
rs9818870	rs2306374	2170	1	1	AS,A5,A6,I3,I5,I6,I6Q,IM,IMD,IC,ICQ,CYT,OQ,CM,IWQ,OE,E1,E11,O24,O28,O54,O5E,OEE,ICA,ICB,AAE	chr3	139602642
rs9818870	rs1199338	34655	1	1	AS,A5,A6,I1,I2,I5,I6,I6Q,IM,IMD,AxM,CM,IWQ,O54,O5E,AAH	chr3	139570157
rs9982601	rs9982601	0	1	1	AxM,CM,E1,E11,O5E,OEE,ICA,ICB,AAE	chr21	34520998
rs9989419	rs9989419	0	1	1	AS,A5,A6,I3,I5,I6,I6Q,IM,IMD,IC,ICQ,IBC,OQ,AxM,CM,IWQ,E1,E11,O5E,OEE,ICA,ICB,AAE,AAH	chr16	55542640

## Sheet: HapMap3_BMI
SNP	Proxy	Distance	RSquared	DPrime	Arrays	Chromosome	Coordinate_HG18
rs9939609	WARNING	No LD data is available for rs9939609 in HapMap3_r2, panel CEU
rs9939609	WARNING	No matching proxy snps found
rs1121980	rs1121980	0	1	1	AH,AN,A5,A6,IBC,OQ,AxM,CM,OE,E1,E11,O24,O28,O54,O5E,OEE,ICA,ICB,AAE	chr16	52366748
rs1421085	rs1421085	0	1	1	A6,IM,IMD,IBC,OQ,AxM,CM,OE,E1,E11,O24,O28,O54,O5E,OEE,ICA,ICB,AAE,AAH	chr16	52358455
rs8050136	rs8050136	0	1	1	AS,A5,A6,I3,I5,I6,I6Q,IM,IMD,IC,ICQ,CYT,OQ,CM,IWQ,OE,E1,E11,O24,O28,O54,O5E,OEE,ICA,ICB,AAE,AAH	chr16	52373776
rs8050136	rs17817449	2908	1	1	IM,IMD,IBC,OQ,AxM,CM,OE,E1,E11,O24,O28,O54,O5E,OEE,AAE	chr16	52370868
rs1558902	WARNING	Query snp not in HapMap3_r2
rs1558902	WARNING	No matching proxy snps found
rs9940128	WARNING	Query snp not on any selected array
rs9940128	WARNING	No matching proxy snps found
rs9936385	WARNING	Query snp not in HapMap3_r2
rs9936385	WARNING	No matching proxy snps found
rs17782313	WARNING	Query snp not on any selected array
rs17782313	rs571312	11328	1	1	A6,I2,I5,I6,I6Q,IM,IMD,OQ,AxM,CM,IWQ,OE,E1,E11,O24,O28,O54,O5E,OEE,AAE,AAH	chr18	55990749
rs571312	rs571312	0	1	1	A6,I2,I5,I6,I6Q,IM,IMD,OQ,AxM,CM,IWQ,OE,E1,E11,O24,O28,O54,O5E,OEE,AAE,AAH	chr18	55990749
rs12970134	WARNING	Query snp not on any selected array
rs12970134	rs11663816	8523	1	1	AN,A5,A6,AxM,CM	chr18	56027207
rs6567160	WARNING	Query snp not in HapMap3_r2
rs6567160	WARNING	No matching proxy snps found
rs8089364	WARNING	Query snp not in HapMap3_r2
rs8089364	WARNING	No matching proxy snps found
rs7234864	WARNING	Query snp not on any selected array
rs7234864	WARNING	No matching proxy snps found
rs7227255	WARNING	Query snp not in HapMap3_r2
rs7227255	WARNING	No matching proxy snps found
rs2229616	rs2229616	0	1	1	AG,A6,I6Q,IM,IMD,IBC,AxM,CM,IWQ,AAE	chr18	56190256
rs6548238	WARNING	No LD data is available for rs6548238 in HapMap3_r2, panel CEU
rs6548238	WARNING	No matching proxy snps found
rs7561317	WARNING	Query snp not on any selected array
rs7561317	rs13386964	5875	1	1	AS,A5,A6,CM	chr2	640828
rs7561317	rs2867110	6152	1	1	AS,A5,A6,CM	chr2	641105
rs7561317	rs4854344	6809	1	1	I3,I5,I6,I6Q,IM,IMD,IC,ICQ,OQ,CM,IWQ,OE,O24,O28,O54,O5E,OEE	chr2	628144
rs7561317	rs6728726	20977	1	1	AS,A5,A6,CM	chr2	613976
rs7561317	rs2867125	22126	1	1	I3,I5,I6,I6Q,IM,IMD,IC,ICQ,OQ,CM,IWQ,OE,E1,E11,O24,O28,O54,O5E,OEE,AAE	chr2	612827
rs2867125	rs2867125	0	1	1	I3,I5,I6,I6Q,IM,IMD,IC,ICQ,OQ,CM,IWQ,OE,E1,E11,O24,O28,O54,O5E,OEE,AAE	chr2	612827
rs2867125	rs6728726	1149	1	1	AS,A5,A6,CM	chr2	613976
rs2867125	rs4854344	15317	1	1	I3,I5,I6,I6Q,IM,IMD,IC,ICQ,OQ,CM,IWQ,OE,O24,O28,O54,O5E,OEE	chr2	628144
rs2867125	rs13386964	28001	1	1	AS,A5,A6,CM	chr2	640828
rs2867125	rs2867110	28278	1	1	AS,A5,A6,CM	chr2	641105
rs12463617	WARNING	Query snp not in HapMap3_r2
rs12463617	WARNING	No matching proxy snps found
rs10938397	WARNING	Query snp not in HapMap3_r2
rs10938397	WARNING	No matching proxy snps found
rs13130484	rs13130484	0	1	1	I2,I5,I6,I6Q,IM,IMD,CYT,OQ,CM,IWQ,OE,O24,O28,O54,O5E,OEE	chr4	44870448
rs7498665	WARNING	Query snp not on any selected array
rs7498665	rs7359397	2418	1	1	I1,IM,IMD,CYT,CM,E1,E11,O5E,OEE,AAE	chr16	28793160
rs7498665	rs3888190	6245	1	1	IM,IMD,OQ,CM,OE,O24	chr16	28796987
rs7498665	rs12325113	34573	1	1	I6Q,IM,IMD,IC,ICQ,CYT,OQ,CM,OE,O24,O28,O54,O5E,OEE	chr16	28756169
rs7498665	rs12443881	41464	1	1	AS,A6,CM	chr16	28749278
rs7498665	rs2008514	57636	1	1	A6,IM,IMD,CYT,OQ,CM,OE,O24,O28,O54,O5E,OEE	chr16	28733106
rs4788102	WARNING	Query snp not on any selected array
rs4788102	rs7359397	12261	1	1	I1,IM,IMD,CYT,CM,E1,E11,O5E,OEE,AAE	chr16	28793160
rs4788102	rs3888190	16088	1	1	IM,IMD,OQ,CM,OE,O24	chr16	28796987
rs4788102	rs12325113	24730	1	1	I6Q,IM,IMD,IC,ICQ,CYT,OQ,CM,OE,O24,O28,O54,O5E,OEE	chr16	28756169
rs4788102	rs12443881	31621	1	1	AS,A6,CM	chr16	28749278
rs4788102	rs2008514	47793	1	1	A6,IM,IMD,CYT,OQ,CM,OE,O24,O28,O54,O5E,OEE	chr16	28733106
rs7359397	rs7359397	0	1	1	I1,IM,IMD,CYT,CM,E1,E11,O5E,OEE,AAE	chr16	28793160
rs7359397	rs3888190	3827	1	1	IM,IMD,OQ,CM,OE,O24	chr16	28796987
rs7359397	rs12325113	36991	1	1	I6Q,IM,IMD,IC,ICQ,CYT,OQ,CM,OE,O24,O28,O54,O5E,OEE	chr16	28756169
rs7359397	rs12443881	43882	1	1	AS,A6,CM	chr16	28749278
rs7359397	rs2008514	60054	1	1	A6,IM,IMD,CYT,OQ,CM,OE,O24,O28,O54,O5E,OEE	chr16	28733106
rs4788099	WARNING	Query snp not on any selected array
rs4788099	rs12325113	7059	1	1	I6Q,IM,IMD,IC,ICQ,CYT,OQ,CM,OE,O24,O28,O54,O5E,OEE	chr16	28756169
rs4788099	rs12443881	13950	1	1	AS,A6,CM	chr16	28749278
rs4788099	rs7359397	29932	1	1	I1,IM,IMD,CYT,CM,E1,E11,O5E,OEE,AAE	chr16	28793160
rs4788099	rs2008514	30122	1	1	A6,IM,IMD,CYT,OQ,CM,OE,O24,O28,O54,O5E,OEE	chr16	28733106
rs4788099	rs3888190	33759	1	1	IM,IMD,OQ,CM,OE,O24	chr16	28796987
rs11084753	rs11084753	0	1	1	A6,I2,IMD,CYT,OQ,CM,OE,E1,E11,O24,O28,O54,O5E,OEE,ICA,ICB,AAE	chr19	39013977
rs29941	rs29941	0	1	1	I3,I5,I6,I6Q,IM,IMD,IC,ICQ,CM,IWQ,E1,E11,O54,O5E,OEE,ICA,ICB,AAE	chr19	39001372
rs10838738	WARNING	Query snp not on any selected array
rs10838738	rs17788930	89726	1	1	AN,A5,A6,IM,IMD,CYT,CM,AAH	chr11	47709351
rs10838738	rs2290850	144725	1	1	I3,I5,I6,I6Q,IM,IMD,IC,ICQ,CYT,OQ,CM,IWQ,OE,O24,O28,O54,O5E,OEE	chr11	47764350
rs3817334	rs3817334	0	1	1	AS,A5,A6,I1,IM,IMD,CM,E1,E11,O54,O5E,OEE,AAE	chr11	47607569
rs2815752	rs2815752	0	1	1	A6,I6Q,IM,IMD,IC,ICQ,OQ,CM,OE,E1,E11,O24,O28,O54,O5E,OEE,ICA,ICB,AAE	chr1	72585028
rs2815752	rs2568958	47324	1	1	I3,I5,I6,I6Q,IM,IMD,IC,ICQ,OQ,CM,IWQ,OE,E1,E11,O24,O28,O54,O5E,OEE,ICA,ICB,AAE,AAH	chr1	72537704
rs2815752	rs3101336	61255	1	1	I3,I5,I6,I6Q,IM,IMD,IC,ICQ,CYT,OQ,CM,IWQ,OE,O24,O28,O54,O5E,OEE	chr1	72523773
rs2568958	rs2568958	0	1	1	I3,I5,I6,I6Q,IM,IMD,IC,ICQ,OQ,CM,IWQ,OE,E1,E11,O24,O28,O54,O5E,OEE,ICA,ICB,AAE,AAH	chr1	72537704
rs2568958	rs3101336	13931	1	1	I3,I5,I6,I6Q,IM,IMD,IC,ICQ,CYT,OQ,CM,IWQ,OE,O24,O28,O54,O5E,OEE	chr1	72523773
rs2568958	rs2815752	47324	1	1	A6,I6Q,IM,IMD,IC,ICQ,OQ,CM,OE,E1,E11,O24,O28,O54,O5E,OEE,ICA,ICB,AAE	chr1	72585028
rs10913469	WARNING	Query snp not on any selected array
rs10913469	WARNING	No matching proxy snps found
rs543874	rs543874	0	1	1	A6,I6,IM,IMD,OQ,CM,OE,E1,E11,O24,O28,O54,O5E,OEE,AAE,AAH	chr1	176156103
rs591120	WARNING	Query snp not in HapMap3_r2
rs591120	WARNING	No matching proxy snps found
rs7647305	rs7647305	0	1	1	I3,I5,I6,I6Q,IM,IMD,IC,ICQ,CM,IWQ,E1,E11,O5E,OEE,ICA,ICB,AAE	chr3	187316984
rs9816226	WARNING	Query snp not in HapMap3_r2
rs9816226	WARNING	No matching proxy snps found
rs6265	rs6265	0	1	1	AS,A5,A6,I3,I5,I6,I6Q,IM,IMD,IC,ICQ,IBC,OQ,AxM,CM,IWQ,OE,O24,O28,O54,O5E,OEE,ICA,ICB,AAE,AAH	chr11	27636492
rs4923461	WARNING	Query snp not on any selected array
rs4923461	WARNING	No matching proxy snps found
rs10767664	WARNING	Query snp not in HapMap3_r2
rs10767664	WARNING	No matching proxy snps found
rs925946	WARNING	Query snp not on any selected array
rs925946	WARNING	No matching proxy snps found
rs1401635	WARNING	Query snp not in HapMap3_r2
rs1401635	WARNING	No matching proxy snps found
rs7138803	rs7138803	0	1	1	AS,A5,A6,I3,I5,I6,I6Q,IM,IMD,IC,ICQ,OQ,CM,IWQ,OE,E1,E11,O24,O28,O54,O5E,OEE,AAE,AAH	chr12	48533735
rs7132908	WARNING	Query snp not on any selected array
rs7132908	WARNING	No matching proxy snps found
rs987237	rs987237	0	1	1	A6,I3,I5,I6,I6Q,IM,IMD,IC,ICQ,OQ,CM,IWQ,OE,E1,E11,O24,O28,O54,O5E,OEE,ICA,ICB,AAE	chr6	50911009
rs734597	rs734597	0	1	1	AN,A5,A6,CM	chr6	50944238
rs2272903	WARNING	Query snp not on any selected array
rs2272903	rs6930924	4062	1	1	I3,I5,I6,I6Q,IM,IMD,IC,ICQ,CM,IWQ,O54,O5E	chr6	50898592
rs2272903	rs9381908	50179	1	1	A6,I2,I5,I6,I6Q,IM,IMD,CM,IWQ,O54,O5E	chr6	50944709
rs10150332	WARNING	Query snp not in HapMap3_r2
rs10150332	WARNING	No matching proxy snps found
rs12444979	WARNING	Query snp not in HapMap3_r2
rs12444979	WARNING	No matching proxy snps found
rs713586	WARNING	Query snp not on any selected array
rs713586	WARNING	No matching proxy snps found
rs1561288	WARNING	Query snp not on any selected array
rs1561288	WARNING	No matching proxy snps found
rs2241423	rs2241423	0	1	1	I3,I5,I6,I6Q,IM,IMD,IC,ICQ,CYT,OQ,AxM,CM,IWQ,OE,E1,E11,O24,O28,O54,O5E,OEE,AAE	chr15	65873892
rs2241423	rs2241420	4022	1	1	I1,IM,IMD,IBC,CM,O54,O5E	chr15	65869870
rs997295	WARNING	Query snp not on any selected array
rs997295	rs938875	63421	1	1	A6,I1,I3,I5,I6,I6Q,IM,IMD,IC,ICQ,CM,IWQ,O54,O5E,AAH	chr15	65739976
rs2287019	WARNING	No LD data is available for rs2287019 in HapMap3_r2, panel CEU
rs2287019	WARNING	No matching proxy snps found
rs887912	WARNING	Query snp not in HapMap3_r2
rs887912	WARNING	No matching proxy snps found
rs1514175	rs1514175	0	1	1	AS,A5,A6,I2,I5,I6,I6Q,IM,IMD,OQ,CM,IWQ,OE,E1,E11,O24,O28,O54,O5E,OEE,AAE,AAH	chr1	74764232
rs12142020	WARNING	Query snp not in HapMap3_r2
rs12142020	WARNING	No matching proxy snps found
rs10968576	rs10968576	0	1	1	I2,I5,I6,I6Q,IM,IMD,OQ,AxM,CM,IWQ,OE,E1,E11,O24,O28,O54,O5E,OEE,AAE	chr9	28404339
rs10968576	rs2183825	1964	1	1	AG,I3,I5,I6,I6Q,IM,IMD,IC,ICQ,CYT,OQ,CM,IWQ,OE,O24,O28,O54,O5E,OEE	chr9	28402375
rs2112347	WARNING	Query snp not in HapMap3_r2
rs2112347	WARNING	No matching proxy snps found
rs13107325	WARNING	No LD data is available for rs13107325 in HapMap3_r2, panel CEU
rs13107325	WARNING	No matching proxy snps found
rs3810291	rs3810291	0	1	1	I1,IM,IMD,OQ,CM,OE,E1,E11,O24,O28,O5E,OEE,AAE	chr19	52260843
rs13078807	rs13078807	0	1	1	I3,I5,I6,I6Q,IM,IMD,IC,ICQ,OQ,CM,IWQ,OE,E1,E11,O24,O28,O54,O5E,OEE,AAE	chr3	85966840
rs2890652	WARNING	Query snp not in HapMap3_r2
rs2890652	WARNING	No matching proxy snps found
rs11847697	WARNING	Query snp not in HapMap3_r2
rs11847697	WARNING	No matching proxy snps found
rs4771122	WARNING	Query snp not in HapMap3_r2
rs4771122	WARNING	No matching proxy snps found
rs1555543	WARNING	Query snp not on any selected array
rs1555543	WARNING	No matching proxy snps found
rs4929949	WARNING	Query snp not in HapMap3_r2
rs4929949	WARNING	No matching proxy snps found
rs206936	rs206936	0	1	1	IM,IMD,CYT,OQ,AxM,CM,OE,E1,E11,O24,O28,O54,O5E,OEE,AAE	chr6	34410847
rs206936	rs206919	46672	1	1	IM,IMD,CM,O54,O5E	chr6	34457519
rs2075650	rs2075650	0	1	1	I3,I5,I6,I6Q,IM,IMD,IC,ICQ,IBC,CYT,OQ,CM,IWQ,OE,E1,E11,O24,O28,O54,O5E,OEE,ICA,ICB,AAE	chr19	50087459
rs12617233	WARNING	Query snp not on any selected array
rs12617233	WARNING	No matching proxy snps found

## Sheet: 1000G_BMI
SNP	Proxy	Distance	RSquared	DPrime	Arrays	Chromosome	Coordinate_HG18
rs9939609	WARNING	Query snp not on any selected array
rs9939609	rs17817712	598	1	1	AxM,CM,AAH	chr16	52378626
rs9939609	rs9923233	1329	1	1	AxM,CM	chr16	52376699
rs9939609	rs3751812	2067	1	1	I3,I5,I6,I6Q,IM,IMD,IC,ICQ,IBC,OQ,AxM,CM,IWQ,OE,O24,O28,O54,O5E,OEE,AAH	chr16	52375961
rs9939609	rs8050136	4252	1	1	AS,A5,A6,I3,I5,I6,I6Q,IM,IMD,IC,ICQ,CYT,OQ,CM,IWQ,OE,E1,E11,O24,O28,O54,O5E,OEE,ICA,ICB,AAE,AAH	chr16	52373776
rs9939609	rs17817449	7160	1	1	IM,IMD,IBC,OQ,AxM,CM,OE,E1,E11,O24,O28,O54,O5E,OEE,AAE	chr16	52370868
rs1121980	rs1121980	0	1	1	AH,AN,A5,A6,IBC,OQ,AxM,CM,OE,E1,E11,O24,O28,O54,O5E,OEE,ICA,ICB,AAE	chr16	52366748
rs1421085	rs1421085	0	1	1	A6,IM,IMD,IBC,OQ,AxM,CM,OE,E1,E11,O24,O28,O54,O5E,OEE,ICA,ICB,AAE,AAH	chr16	52358455
rs8050136	rs8050136	0	1	1	AS,A5,A6,I3,I5,I6,I6Q,IM,IMD,IC,ICQ,CYT,OQ,CM,IWQ,OE,E1,E11,O24,O28,O54,O5E,OEE,ICA,ICB,AAE,AAH	chr16	52373776
rs8050136	rs3751812	2185	1	1	I3,I5,I6,I6Q,IM,IMD,IC,ICQ,IBC,OQ,AxM,CM,IWQ,OE,O24,O28,O54,O5E,OEE,AAH	chr16	52375961
rs8050136	rs17817449	2908	1	1	IM,IMD,IBC,OQ,AxM,CM,OE,E1,E11,O24,O28,O54,O5E,OEE,AAE	chr16	52370868
rs8050136	rs9923233	2923	1	1	AxM,CM	chr16	52376699
rs8050136	rs17817712	4850	1	1	AxM,CM,AAH	chr16	52378626
rs1558902	WARNING	Query snp not on any selected array
rs1558902	rs1421085	2620	1	1	A6,IM,IMD,IBC,OQ,AxM,CM,OE,E1,E11,O24,O28,O54,O5E,OEE,ICA,ICB,AAE,AAH	chr16	52358455
rs9940128	WARNING	Query snp not on any selected array
rs9940128	rs1121980	8493	1	1	AH,AN,A5,A6,IBC,OQ,AxM,CM,OE,E1,E11,O24,O28,O54,O5E,OEE,ICA,ICB,AAE	chr16	52366748
rs9936385	WARNING	Query snp not on any selected array
rs9936385	WARNING	No matching proxy snps found
rs17782313	WARNING	Query snp not on any selected array
rs17782313	WARNING	No matching proxy snps found
rs571312	rs571312	0	1	1	A6,I2,I5,I6,I6Q,IM,IMD,OQ,AxM,CM,IWQ,OE,E1,E11,O24,O28,O54,O5E,OEE,AAE,AAH	chr18	55990749
rs571312	rs523288	8600	1	1	CM	chr18	55999349
rs571312	rs10871777	11994	1	1	I2,I5,I6,I6Q,IM,IMD,AxM,CM,IWQ,E1,E11,O54,O5E,OEE,AAE	chr18	56002743
rs571312	rs476828	12818	1	1	A6,I1,I2,I5,I6,I6Q,IM,IMD,OQ,AxM,CM,IWQ,OE,O24,O28,O54,O5E,OEE	chr18	56003567
rs571312	rs11152213	13179	1	1	OQ,CM,OE,O24,O28,O54,O5E,OEE,AAH	chr18	56003928
rs12970134	WARNING	Query snp not on any selected array
rs12970134	rs11663816	8523	1	1	AN,A5,A6,AxM,CM	chr18	56027207
rs12970134	rs1457489	22789	1	1	OQ,AxM,CM,OE	chr18	56012941
rs12970134	rs921971	23087	1	1	I2,I5,I6,I6Q,IM,IMD,OQ,AxM,CM,IWQ,OE,O24,O28,OEE	chr18	56012643
rs6567160	rs6567160	0	1	1	OQ,CM,OE,O24,O28,O54,O5E,OEE,AAH	chr18	55980115
rs8089364	WARNING	Query snp not on any selected array
rs8089364	WARNING	No matching proxy snps found
rs7234864	WARNING	Query snp not on any selected array
rs7234864	rs12957347	16157	1	1	I3,I5,I6,I6Q,IM,IMD,IC,ICQ,CM,IWQ,E1,E11,O54,O5E,OEE	chr18	55901994
rs7234864	rs11662368	23121	1	1	I6,IM,IMD,OQ,CM,OE,O24,O28,O54,O5E,OEE,AAH	chr18	55908958
rs7227255	WARNING	No LD data is available for rs7227255 in 1000GenomesPilot1, panel CEU
rs7227255	WARNING	No matching proxy snps found
rs2229616	WARNING	No LD data is available for rs2229616 in 1000GenomesPilot1, panel CEU
rs2229616	WARNING	No matching proxy snps found
rs6548238	WARNING	Query snp not on any selected array
rs6548238	rs6734363	295	1	1	CM	chr2	625200
rs6548238	rs6755502	816	1	1	AS,A5,A6,CM	chr2	625721
rs6548238	rs13021737	2557	1	1	CM	chr2	622348
rs6548238	rs4854344	3239	1	1	I3,I5,I6,I6Q,IM,IMD,IC,ICQ,OQ,CM,IWQ,OE,O24,O28,O54,O5E,OEE	chr2	628144
rs6548238	rs6731688	4243	1	1	CM	chr2	620662
rs6548238	rs6731348	4566	1	1	CM	chr2	620339
rs6548238	rs13007086	4871	1	1	CM	chr2	620034
rs6548238	rs13007080	4881	1	1	AxM,CM	chr2	620024
rs6548238	rs6743060	5395	1	1	CM	chr2	619510
rs6548238	rs12463617	5661	1	1	IMD,CM	chr2	619244
rs6548238	rs7576624	9876	1	1	CM	chr2	615029
rs6548238	rs6728726	10929	1	1	AS,A5,A6,CM	chr2	613976
rs6548238	rs2867125	12078	1	1	I3,I5,I6,I6Q,IM,IMD,IC,ICQ,OQ,CM,IWQ,OE,E1,E11,O24,O28,O54,O5E,OEE,AAE	chr2	612827
rs6548238	rs10193244	12675	1	1	CM	chr2	637580
rs6548238	rs4854348	12855	1	1	OQ,CM,OE,O24,O28,O54,O5E,OEE	chr2	637760
rs6548238	rs4854349	12956	1	1	CM	chr2	637861
rs6548238	rs7570198	13293	1	1	IMD,CM	chr2	638198
rs6548238	rs13386964	15923	1	1	AS,A5,A6,CM	chr2	640828
rs6548238	rs2867110	16200	1	1	AS,A5,A6,CM	chr2	641105
rs6548238	rs13397165	18449	1	1	CM	chr2	643354
rs6548238	rs10188334	18969	1	1	CM	chr2	643874
rs6548238	rs2947411	20737	1	1	AS,A5,A6,CM,E1,E11,O5E,OEE,AAE	chr2	604168
rs7561317	WARNING	Query snp not on any selected array
rs7561317	rs10193244	2627	1	1	CM	chr2	637580
rs7561317	rs4854348	2807	1	1	OQ,CM,OE,O24,O28,O54,O5E,OEE	chr2	637760
rs7561317	rs4854349	2908	1	1	CM	chr2	637861
rs7561317	rs7570198	3245	1	1	IMD,CM	chr2	638198
rs7561317	rs13386964	5875	1	1	AS,A5,A6,CM	chr2	640828
rs7561317	rs2867110	6152	1	1	AS,A5,A6,CM	chr2	641105
rs7561317	rs4854344	6809	1	1	I3,I5,I6,I6Q,IM,IMD,IC,ICQ,OQ,CM,IWQ,OE,O24,O28,O54,O5E,OEE	chr2	628144
rs7561317	rs13397165	8401	1	1	CM	chr2	643354
rs7561317	rs10188334	8921	1	1	CM	chr2	643874
rs7561317	rs6755502	9232	1	1	AS,A5,A6,CM	chr2	625721
rs7561317	rs6734363	9753	1	1	CM	chr2	625200
rs7561317	rs13021737	12605	1	1	CM	chr2	622348
rs7561317	rs6731688	14291	1	1	CM	chr2	620662
rs7561317	rs6731348	14614	1	1	CM	chr2	620339
rs7561317	rs13007086	14919	1	1	CM	chr2	620034
rs7561317	rs13007080	14929	1	1	AxM,CM	chr2	620024
rs7561317	rs6743060	15443	1	1	CM	chr2	619510
rs7561317	rs12463617	15709	1	1	IMD,CM	chr2	619244
rs7561317	rs7576624	19924	1	1	CM	chr2	615029
rs7561317	rs6728726	20977	1	1	AS,A5,A6,CM	chr2	613976
rs7561317	rs2867125	22126	1	1	I3,I5,I6,I6Q,IM,IMD,IC,ICQ,OQ,CM,IWQ,OE,E1,E11,O24,O28,O54,O5E,OEE,AAE	chr2	612827
rs7561317	rs2947411	30785	1	1	AS,A5,A6,CM,E1,E11,O5E,OEE,AAE	chr2	604168
rs2867125	rs2867125	0	1	1	I3,I5,I6,I6Q,IM,IMD,IC,ICQ,OQ,CM,IWQ,OE,E1,E11,O24,O28,O54,O5E,OEE,AAE	chr2	612827
rs2867125	rs6728726	1149	1	1	AS,A5,A6,CM	chr2	613976
rs2867125	rs7576624	2202	1	1	CM	chr2	615029
rs2867125	rs12463617	6417	1	1	IMD,CM	chr2	619244
rs2867125	rs6743060	6683	1	1	CM	chr2	619510
rs2867125	rs13007080	7197	1	1	AxM,CM	chr2	620024
rs2867125	rs13007086	7207	1	1	CM	chr2	620034
rs2867125	rs6731348	7512	1	1	CM	chr2	620339
rs2867125	rs6731688	7835	1	1	CM	chr2	620662
rs2867125	rs2947411	8659	1	1	AS,A5,A6,CM,E1,E11,O5E,OEE,AAE	chr2	604168
rs2867125	rs13021737	9521	1	1	CM	chr2	622348
rs2867125	rs6734363	12373	1	1	CM	chr2	625200
rs2867125	rs6755502	12894	1	1	AS,A5,A6,CM	chr2	625721
rs2867125	rs4854344	15317	1	1	I3,I5,I6,I6Q,IM,IMD,IC,ICQ,OQ,CM,IWQ,OE,O24,O28,O54,O5E,OEE	chr2	628144
rs2867125	rs10193244	24753	1	1	CM	chr2	637580
rs2867125	rs4854348	24933	1	1	OQ,CM,OE,O24,O28,O54,O5E,OEE	chr2	637760
rs2867125	rs4854349	25034	1	1	CM	chr2	637861
rs2867125	rs7570198	25371	1	1	IMD,CM	chr2	638198
rs2867125	rs13386964	28001	1	1	AS,A5,A6,CM	chr2	640828
rs2867125	rs2867110	28278	1	1	AS,A5,A6,CM	chr2	641105
rs2867125	rs13397165	30527	1	1	CM	chr2	643354
rs2867125	rs10188334	31047	1	1	CM	chr2	643874
rs12463617	rs12463617	0	1	1	IMD,CM	chr2	619244
rs12463617	rs6743060	266	1	1	CM	chr2	619510
rs12463617	rs13007080	780	1	1	AxM,CM	chr2	620024
rs12463617	rs13007086	790	1	1	CM	chr2	620034
rs12463617	rs6731348	1095	1	1	CM	chr2	620339
rs12463617	rs6731688	1418	1	1	CM	chr2	620662
rs12463617	rs13021737	3104	1	1	CM	chr2	622348
rs12463617	rs7576624	4215	1	1	CM	chr2	615029
rs12463617	rs6728726	5268	1	1	AS,A5,A6,CM	chr2	613976
rs12463617	rs6734363	5956	1	1	CM	chr2	625200
rs12463617	rs2867125	6417	1	1	I3,I5,I6,I6Q,IM,IMD,IC,ICQ,OQ,CM,IWQ,OE,E1,E11,O24,O28,O54,O5E,OEE,AAE	chr2	612827
rs12463617	rs6755502	6477	1	1	AS,A5,A6,CM	chr2	625721
rs12463617	rs4854344	8900	1	1	I3,I5,I6,I6Q,IM,IMD,IC,ICQ,OQ,CM,IWQ,OE,O24,O28,O54,O5E,OEE	chr2	628144
rs12463617	rs2947411	15076	1	1	AS,A5,A6,CM,E1,E11,O5E,OEE,AAE	chr2	604168
rs12463617	rs10193244	18336	1	1	CM	chr2	637580
rs12463617	rs4854348	18516	1	1	OQ,CM,OE,O24,O28,O54,O5E,OEE	chr2	637760
rs12463617	rs4854349	18617	1	1	CM	chr2	637861
rs12463617	rs7570198	18954	1	1	IMD,CM	chr2	638198
rs12463617	rs13386964	21584	1	1	AS,A5,A6,CM	chr2	640828
rs12463617	rs2867110	21861	1	1	AS,A5,A6,CM	chr2	641105
rs12463617	rs13397165	24110	1	1	CM	chr2	643354
rs12463617	rs10188334	24630	1	1	CM	chr2	643874
rs10938397	rs10938397	0	1	1	OQ,CM,OE,E1,E11,O24,O28,O54,O5E,OEE,ICA,ICB,AAE	chr4	44877284
rs13130484	rs13130484	0	1	1	I2,I5,I6,I6Q,IM,IMD,CYT,OQ,CM,IWQ,OE,O24,O28,O54,O5E,OEE	chr4	44870448
rs13130484	rs12641981	4192	1	1	A6,I2,I5,I6,I6Q,IM,IMD,OQ,AxM,CM,IWQ,OE,E1,O24,O28,O54,O5E,OEE,AAE,AAH	chr4	44874640
rs7498665	WARNING	Query snp not on any selected array
rs7498665	rs3888190	6245	1	1	IM,IMD,OQ,CM,OE,O24	chr16	28796987
rs7498665	rs7187776	25596	1	1	I6Q,IM,IMD,IC,ICQ,OQ,CM,OE,O24	chr16	28765146
rs7498665	rs12325113	34573	1	1	I6Q,IM,IMD,IC,ICQ,CYT,OQ,CM,OE,O24,O28,O54,O5E,OEE	chr16	28756169
rs7498665	rs12443881	41464	1	1	AS,A6,CM	chr16	28749278
rs7498665	rs2008514	57636	1	1	A6,IM,IMD,CYT,OQ,CM,OE,O24,O28,O54,O5E,OEE	chr16	28733106
rs4788102	WARNING	Query snp not on any selected array
rs4788102	rs7187776	15753	1	1	I6Q,IM,IMD,IC,ICQ,OQ,CM,OE,O24	chr16	28765146
rs4788102	rs3888190	16088	1	1	IM,IMD,OQ,CM,OE,O24	chr16	28796987
rs4788102	rs12325113	24730	1	1	I6Q,IM,IMD,IC,ICQ,CYT,OQ,CM,OE,O24,O28,O54,O5E,OEE	chr16	28756169
rs4788102	rs12443881	31621	1	1	AS,A6,CM	chr16	28749278
rs4788102	rs2008514	47793	1	1	A6,IM,IMD,CYT,OQ,CM,OE,O24,O28,O54,O5E,OEE	chr16	28733106
rs7359397	rs7359397	0	1	1	I1,IM,IMD,CYT,CM,E1,E11,O5E,OEE,AAE	chr16	28793160
rs4788099	WARNING	Query snp not on any selected array
rs4788099	rs7187776	1918	1	1	I6Q,IM,IMD,IC,ICQ,OQ,CM,OE,O24	chr16	28765146
rs4788099	rs12325113	7059	1	1	I6Q,IM,IMD,IC,ICQ,CYT,OQ,CM,OE,O24,O28,O54,O5E,OEE	chr16	28756169
rs4788099	rs12443881	13950	1	1	AS,A6,CM	chr16	28749278
rs4788099	rs2008514	30122	1	1	A6,IM,IMD,CYT,OQ,CM,OE,O24,O28,O54,O5E,OEE	chr16	28733106
rs4788099	rs3888190	33759	1	1	IM,IMD,OQ,CM,OE,O24	chr16	28796987
rs11084753	rs11084753	0	1	1	A6,I2,IMD,CYT,OQ,CM,OE,E1,E11,O24,O28,O54,O5E,OEE,ICA,ICB,AAE	chr19	39013977
rs29941	rs29941	0	1	1	I3,I5,I6,I6Q,IM,IMD,IC,ICQ,CM,IWQ,E1,E11,O54,O5E,OEE,ICA,ICB,AAE	chr19	39001372
rs10838738	WARNING	Query snp not on any selected array
rs10838738	rs9909	136726	1	1	OQ,CM	chr11	47756351
rs10838738	rs2290850	144725	1	1	I3,I5,I6,I6Q,IM,IMD,IC,ICQ,CYT,OQ,CM,IWQ,OE,O24,O28,O54,O5E,OEE	chr11	47764350
rs10838738	rs1317149	176164	1	1	I3,I5,I6,I6Q,IM,IMD,IC,ICQ,CYT,CM,IWQ	chr11	47443461
rs10838738	rs12418852	205804	1	1	CM	chr11	47825429
rs3817334	rs3817334	0	1	1	AS,A5,A6,I1,IM,IMD,CM,E1,E11,O54,O5E,OEE,AAE	chr11	47607569
rs3817334	rs7124681	121046	1	1	I2,I5,I6,I6Q,IM,IMD,CYT,OQ,CM,IWQ,OE,O24,O28,O54,O5E,OEE,AAH	chr11	47486523
rs2815752	rs2815752	0	1	1	A6,I6Q,IM,IMD,IC,ICQ,OQ,CM,OE,E1,E11,O24,O28,O54,O5E,OEE,ICA,ICB,AAE	chr1	72585028
rs2568958	rs2568958	0	1	1	I3,I5,I6,I6Q,IM,IMD,IC,ICQ,OQ,CM,IWQ,OE,E1,E11,O24,O28,O54,O5E,OEE,ICA,ICB,AAE,AAH	chr1	72537704
rs2568958	rs3101336	13931	1	1	I3,I5,I6,I6Q,IM,IMD,IC,ICQ,CYT,OQ,CM,IWQ,OE,O24,O28,O54,O5E,OEE	chr1	72523773
rs2568958	rs2012697	54496	1	1	I6Q,IM,IMD,IC,ICQ,OQ,CM,OE,O24,O28,O54,O5E,OEE	chr1	72592200
rs2568958	rs10889947	63105	1	1	OQ,CM,OE,O24,O28,O54,O5E,OEE	chr1	72600809
rs2568958	rs10789336	73290	1	1	CM	chr1	72610994
rs10913469	WARNING	Query snp not on any selected array
rs10913469	WARNING	No matching proxy snps found
rs543874	rs543874	0	1	1	A6,I6,IM,IMD,OQ,CM,OE,E1,E11,O24,O28,O54,O5E,OEE,AAE,AAH	chr1	176156103
rs591120	WARNING	Query snp not on any selected array
rs591120	WARNING	No matching proxy snps found
rs7647305	rs7647305	0	1	1	I3,I5,I6,I6Q,IM,IMD,IC,ICQ,CM,IWQ,E1,E11,O5E,OEE,ICA,ICB,AAE	chr3	187316984
rs9816226	WARNING	Query snp not on any selected array
rs9816226	WARNING	No matching proxy snps found
rs6265	rs6265	0	1	1	AS,A5,A6,I3,I5,I6,I6Q,IM,IMD,IC,ICQ,IBC,OQ,AxM,CM,IWQ,OE,O24,O28,O54,O5E,OEE,ICA,ICB,AAE,AAH	chr11	27636492
rs6265	rs2049045	14325	1	1	AX,OQ,CM	chr11	27650817
rs4923461	WARNING	Query snp not on any selected array
rs4923461	WARNING	No matching proxy snps found
rs10767664	WARNING	Query snp not on any selected array
rs10767664	rs2030323	2553	1	1	IMD,CM	chr11	27685115
rs10767664	rs7103411	25861	1	1	A6,I6,IM,IMD,CYT,OQ,CM,OE,O24,O28,O54,O5E,OEE	chr11	27656701
rs925946	WARNING	Query snp not on any selected array
rs925946	rs1519480	8510	1	1	IM,IMD,OQ,CM,OE,O24,O28,O54,O5E,OEE	chr11	27632288
rs925946	rs7124442	9839	1	1	A6,I1,IM,IMD,CYT,OQ,CM,OE,O24,O28,O54,O5E,OEE	chr11	27633617
rs925946	rs11030108	28262	1	1	A6,I2,I5,I6,I6Q,IM,IMD,OQ,CM,IWQ,OE,O24,O28,O54,O5E,OEE	chr11	27652040
rs1401635	WARNING	Query snp not on any selected array
rs1401635	rs11030108	1473	1	1	A6,I2,I5,I6,I6Q,IM,IMD,OQ,CM,IWQ,OE,O24,O28,O54,O5E,OEE	chr11	27652040
rs1401635	rs7124442	16950	1	1	A6,I1,IM,IMD,CYT,OQ,CM,OE,O24,O28,O54,O5E,OEE	chr11	27633617
rs1401635	rs1519480	18279	1	1	IM,IMD,OQ,CM,OE,O24,O28,O54,O5E,OEE	chr11	27632288
rs7138803	rs7138803	0	1	1	AS,A5,A6,I3,I5,I6,I6Q,IM,IMD,IC,ICQ,OQ,CM,IWQ,OE,E1,E11,O24,O28,O54,O5E,OEE,AAE,AAH	chr12	48533735
rs7132908	WARNING	Query snp not on any selected array
rs7132908	WARNING	No matching proxy snps found
rs987237	rs987237	0	1	1	A6,I3,I5,I6,I6Q,IM,IMD,IC,ICQ,OQ,CM,IWQ,OE,E1,E11,O24,O28,O54,O5E,OEE,ICA,ICB,AAE	chr6	50911009
rs734597	rs734597	0	1	1	AN,A5,A6,CM	chr6	50944238
rs734597	rs1075847	497	1	1	CM	chr6	50944735
rs2272903	WARNING	Query snp not on any selected array
rs2272903	rs6930924	4062	1	1	I3,I5,I6,I6Q,IM,IMD,IC,ICQ,CM,IWQ,O54,O5E	chr6	50898592
rs2272903	rs9381908	50179	1	1	A6,I2,I5,I6,I6Q,IM,IMD,CM,IWQ,O54,O5E	chr6	50944709
rs10150332	WARNING	Query snp not on any selected array
rs10150332	rs17109256	3029	1	1	IM,IMD,OQ,AxM,CM,OE,O24,O28,O54,O5E,OEE	chr14	79009746
rs10150332	rs7144011	3419	1	1	AS,A5,A6,I6,IM,IMD,CM,O54,O5E,AAH	chr14	79010136
rs12444979	rs12444979	0	1	1	OQ,CM,OE,E1,E11,O24,O28,O54,O5E,OEE,AAE	chr16	19841101
rs713586	WARNING	Query snp not on any selected array
rs713586	rs10182181	7712	1	1	AG,A6,I3,I5,I6,I6Q,IM,IMD,IC,ICQ,CM,IWQ,O54,O5E,ICA,ICB	chr2	25003800
rs713586	rs6752378	7892	1	1	I3,I5,I6,I6Q,IM,IMD,IC,ICQ,CM,IWQ,O54,O5E,ICA,ICB	chr2	25003620
rs1561288	WARNING	Query snp not on any selected array
rs1561288	WARNING	No matching proxy snps found
rs2241423	rs2241423	0	1	1	I3,I5,I6,I6Q,IM,IMD,IC,ICQ,CYT,OQ,AxM,CM,IWQ,OE,E1,E11,O24,O28,O54,O5E,OEE,AAE	chr15	65873892
rs2241423	rs4776981	22636	1	1	I3,I5,I6,I6Q,IM,IMD,IC,ICQ,CYT,CM,IWQ,O54,O5E	chr15	65896528
rs2241423	rs745213	26449	1	1	I3,I5,I6,I6Q,IM,IMD,IC,ICQ,OQ,AxM,CM,IWQ,OE,O24,O28,O54,O5E,OEE	chr15	65847443
rs997295	WARNING	Query snp not on any selected array
rs997295	rs938875	63421	1	1	A6,I1,I3,I5,I6,I6Q,IM,IMD,IC,ICQ,CM,IWQ,O54,O5E,AAH	chr15	65739976
rs2287019	rs2287019	0	1	1	I3,I5,I6,I6Q,IM,IMD,IC,ICQ,OQ,CM,IWQ,OE,E1,E11,O24,O28,O54,O5E,OEE	chr19	50894012
rs887912	rs887912	0	1	1	CM,E1,E11,O5E,OEE,AAE	chr2	59156381
rs887912	rs1016287	2748	1	1	IM,IMD,AxM,CM,OE,O24,O28,O54,O5E,OEE	chr2	59159129
rs1514175	rs1514175	0	1	1	AS,A5,A6,I2,I5,I6,I6Q,IM,IMD,OQ,CM,IWQ,OE,E1,E11,O24,O28,O54,O5E,OEE,AAE,AAH	chr1	74764232
rs12142020	WARNING	Query snp not on any selected array
rs12142020	rs3845344	1469	1	1	I2,I5,I6,I6Q,IM,IMD,CM,IWQ,O54,O5E	chr1	74774068
rs10968576	rs10968576	0	1	1	I2,I5,I6,I6Q,IM,IMD,OQ,AxM,CM,IWQ,OE,E1,E11,O24,O28,O54,O5E,OEE,AAE	chr9	28404339
rs10968576	rs2183825	1964	1	1	AG,I3,I5,I6,I6Q,IM,IMD,IC,ICQ,CYT,OQ,CM,IWQ,OE,O24,O28,O54,O5E,OEE	chr9	28402375
rs2112347	rs2112347	0	1	1	CM,E1,E11,O5E,OEE,AAE	chr5	75050998
rs13107325	rs13107325	0	1	1	AG,A6,I3,I5,I6,I6Q,IM,IMD,IC,ICQ,OQ,AxM,CM,IWQ,OE,O24,O28,O54,O5E,OEE,AAE	chr4	103407732
rs3810291	rs3810291	0	1	1	I1,IM,IMD,OQ,CM,OE,E1,E11,O24,O28,O5E,OEE,AAE	chr19	52260843
rs3810291	rs2303108	20892	1	1	I3,I5,I6,I6Q,IM,IMD,IC,ICQ,CYT,OQ,CM,IWQ,OE,E1,E11,O24,O28,O54,O5E,OEE,ICA,ICB,AAE	chr19	52281735
rs3810291	rs10408163	28099	1	1	I3,I5,I6,I6Q,IM,IMD,IC,ICQ,OQ,CM,IWQ,OE,E1,E11,O24,O28,O54,O5E,OEE,ICA,ICB,AAE,AAH	chr19	52288942
rs13078807	rs13078807	0	1	1	I3,I5,I6,I6Q,IM,IMD,IC,ICQ,OQ,CM,IWQ,OE,E1,E11,O24,O28,O54,O5E,OEE,AAE	chr3	85966840
rs13078807	rs9852859	41809	1	1	AN,A5,A6,CM	chr3	85925031
rs13078807	rs7622475	54733	1	1	I3,I5,I6,I6Q,IM,IMD,IC,ICQ,CM,IWQ,O54,O5E	chr3	85912107
rs2890652	WARNING	Query snp not on any selected array
rs2890652	WARNING	No matching proxy snps found
rs11847697	WARNING	Query snp not on any selected array
rs11847697	WARNING	No matching proxy snps found
rs4771122	WARNING	Query snp not on any selected array
rs4771122	WARNING	No matching proxy snps found
rs1555543	WARNING	Query snp not on any selected array
rs1555543	rs11165643	20700	1	1	I2,I5,I6,I6Q,IM,IMD,OQ,CM,IWQ,OE	chr1	96696685
rs4929949	WARNING	Query snp not on any selected array
rs4929949	WARNING	No matching proxy snps found
rs206936	rs206936	0	1	1	IM,IMD,CYT,OQ,AxM,CM,OE,E1,E11,O24,O28,O54,O5E,OEE,AAE	chr6	34410847
rs206936	rs206919	46672	1	1	IM,IMD,CM,O54,O5E	chr6	34457519
rs2075650	rs2075650	0	1	1	I3,I5,I6,I6Q,IM,IMD,IC,ICQ,IBC,CYT,OQ,CM,IWQ,OE,E1,E11,O24,O28,O54,O5E,OEE,ICA,ICB,AAE	chr19	50087459
rs12617233	WARNING	Query snp not on any selected array
rs12617233	WARNING	No matching proxy snps found

## Sheet: HapMap_BP
SNP	Proxy	Distance	RSquared	DPrime	Arrays	Chromosome	Coordinate_HG18
rs17367504	rs17367504	0	1	1	AS,A5,A6,I3,I5,I6,I6Q,IM,IMD,IC,ICQ,IBC,OQ,CM,IWQ,OE,E1,E11,O24,O28,O54,O5E,OEE,ICA,ICB,AAE,AAH	chr1	11785365
rs2932538	rs2932538	0	1	1	IM,IMD,OQ,CM,OE,O24,O28,O54,O5E,OEE,AAE	chr1	113018066
rs2932538	rs1238	2446	1	1	I3,I5,I6,I6Q,IM,IMD,IC,ICQ,OQ,CM,IWQ,OE,O24,O28,O54,O5E,OEE	chr1	113015620
rs2932538	rs3013441	23938	1	1	AN,A5,A6,I1,IM,IMD,CM,O54,O5E	chr1	112994128
rs2932538	rs3795820	53501	1	1	I3,I5,I6,I6Q,IM,IMD,IC,ICQ,CM,IWQ,O54,O5E	chr1	112964565
rs9663362	WARNING	Query snp not on any selected array
rs9663362	WARNING	No matching proxy snps found
rs1004467	rs1004467	0	1	1	IM,IMD,OQ,CM,E1,E11,O54,O5E,OEE,ICA,ICB,AAE	chr10	104584497
rs11191548	rs11191548	0	1	1	AS,A5,A6,OQ,CM,E1,E11,O5E,OEE,ICA,ICB,AAE	chr10	104836168
rs11191548	rs11191560	22860	1	1	AS,A5,A6,IM,IMD,OQ,CM,OE,O24,O28,O54,O5E,OEE,ICA,ICB	chr10	104859028
rs11191548	rs12413046	25026	1	1	IM,IMD,AxM,CM,O54,O5E,ICA,ICB	chr10	104861194
rs11191548	rs732998	51723	1	1	AN,A5,A6,CM,ICA,ICB	chr10	104887891
rs11191548	rs12220375	55313	1	1	I1,IM,IMD,CM,O54,O5E,ICA,ICB	chr10	104891481
rs11191548	rs11191580	60033	1	1	AN,A5,A6,CM,E1,E11,OEE,ICA,ICB,AAE	chr10	104896201
rs11191548	rs12413409	127082	1	1	AS,A5,A6,I3,I5,I6,I6Q,IM,IMD,IC,ICQ,CYT,CM,IWQ,E1,E11,O54,O5E,OEE,ICA,ICB,AAE,AAH	chr10	104709086
rs11191548	rs12411886	160879	1	1	I3,I5,I6,I6Q,IM,IMD,IC,ICQ,CM,IWQ,ICA,ICB,AAH	chr10	104675289
rs11191548	rs11191454	186174	1	1	AN,A5,A6,CM,E1,E11,O5E,OEE,ICA,ICB,AAE,AAH	chr10	104649994
rs11191593	WARNING	Query snp not on any selected array
rs11191593	rs11191580	33004	1	1	AN,A5,A6,CM,E1,E11,OEE,ICA,ICB,AAE	chr10	104896201
rs11191593	rs12220375	37724	1	1	I1,IM,IMD,CM,O54,O5E,ICA,ICB	chr10	104891481
rs11191593	rs732998	41314	1	1	AN,A5,A6,CM,ICA,ICB	chr10	104887891
rs11191593	rs12413046	68011	1	1	IM,IMD,AxM,CM,O54,O5E,ICA,ICB	chr10	104861194
rs11191593	rs11191560	70177	1	1	AS,A5,A6,IM,IMD,OQ,CM,OE,O24,O28,O54,O5E,OEE,ICA,ICB	chr10	104859028
rs11191593	rs11191548	93037	1	1	AS,A5,A6,OQ,CM,E1,E11,O5E,OEE,ICA,ICB,AAE	chr10	104836168
rs11191593	rs12413409	220119	1	1	AS,A5,A6,I3,I5,I6,I6Q,IM,IMD,IC,ICQ,CYT,CM,IWQ,E1,E11,O54,O5E,OEE,ICA,ICB,AAE,AAH	chr10	104709086
rs11191593	rs12411886	253916	1	1	I3,I5,I6,I6Q,IM,IMD,IC,ICQ,CM,IWQ,ICA,ICB,AAH	chr10	104675289
rs11191593	rs11191454	279211	1	1	AN,A5,A6,CM,E1,E11,O5E,OEE,ICA,ICB,AAE,AAH	chr10	104649994
rs1530440	rs1530440	0	1	1	A6,CM,E1,E11,O5E,OEE,ICA,ICB,AAE	chr10	63194597
rs11014166	WARNING	Query snp not in HapMap3_r2
rs11014166	WARNING	No matching proxy snps found
rs2782980	rs2782980	0	1	1	I2,I5,I6,I6Q,IM,IMD,OQ,CM,IWQ,OE,O24,O28,O54,O5E,OEE	chr10	115771517
rs11222084	rs11222084	0	1	1	AN,A5,A6,CM	chr11	129778440
rs381815	WARNING	Query snp not in HapMap3_r2
rs381815	WARNING	No matching proxy snps found
rs7129220	rs7129220	0	1	1	AS,A6,IM,IMD,CM,AAE	chr11	10307114
rs2384550	rs2384550	0	1	1	AS,A5,A6,I3,I5,I6,I6Q,IM,IMD,IC,ICQ,CYT,OQ,AxM,CM,IWQ,OE,E1,E11,O24,O28,O54,O5E,OEE,ICA,ICB,AAE,AAH	chr12	113837114
rs633185	WARNING	Query snp not in HapMap3_r2
rs633185	WARNING	No matching proxy snps found
rs17249754	WARNING	No LD data is available for rs17249754 in HapMap3_r2, panel CEU
rs17249754	WARNING	No matching proxy snps found
rs2681472	rs2681472	0	1	1	I3,I5,I6,I6Q,IM,IMD,IC,ICQ,CYT,OQ,CM,IWQ,OE,E1,E11,O24,O28,O54,O5E,OEE,ICA,ICB,AAE	chr12	88533090
rs2681472	rs11105354	17564	1	1	IM,IMD,IBC,AxM,CM,O54,O5E,ICA,ICB	chr12	88550654
rs3184504	WARNING	No LD data is available for rs3184504 in HapMap3_r2, panel CEU
rs3184504	WARNING	No matching proxy snps found
rs653178	rs653178	0	1	1	A6,I3,I5,I6,I6Q,IM,IMD,IC,ICQ,AxM,CM,IWQ,E1,E11,O54,O5E,OEE,AAE	chr12	110492139
rs1378942	rs1378942	0	1	1	AS,A5,A6,I3,I5,I6,I6Q,IM,IMD,IC,ICQ,CM,IWQ,E1,E11,O54,O5E,OEE,ICA,ICB,AAE,AAH	chr15	72864420
rs6495122	rs6495122	0	1	1	I3,I5,I6,I6Q,IM,IMD,IC,ICQ,CYT,OQ,CM,IWQ,OE,E1,E11,O24,O28,O54,O5E,OEE,ICA,ICB,AAE	chr15	72912698
rs3096277	WARNING	No LD data is available for rs3096277 in HapMap3_r2, panel CEU
rs3096277	WARNING	No matching proxy snps found
rs16948048	rs16948048	0	1	1	AN,A5,A6,IMD,OQ,CM,OE,E1,E11,O24,O28,O54,O5E,OEE,ICA,ICB,AAE	chr17	44795465
rs17608766	rs17608766	0	1	1	I2,I5,I6,I6Q,IM,IMD,OQ,AxM,CM,IWQ,OE,E1,E11,O24,O28,O54,O5E,OEE,AAE	chr17	42368270
rs13002573	WARNING	Query snp not on any selected array
rs13002573	WARNING	No matching proxy snps found
rs1327235	rs1327235	0	1	1	AN,A5,A6,AxM,CM,AAE,AAH	chr20	10917030
rs1327235	rs1887320	3032	1	1	AS,A5,A6,I1,I3,I5,I6,I6Q,IM,IMD,IC,ICQ,CYT,OQ,CM,IWQ,OE,O24,O28,O54,O5E,OEE,AAE,AAH	chr20	10913998
rs6015450	rs6015450	0	1	1	IM,CM,AAE,AAH	chr20	57184512
rs6015450	rs16982520	7603	1	1	A6,CM,E1,E11,O5E,OEE,AAE	chr20	57192115
rs6015450	rs6026742	10512	1	1	I3,I5,I6,I6Q,IM,IMD,IC,ICQ,AxM,CM,IWQ,O54,O5E	chr20	57174000
rs13082711	WARNING	Query snp not in HapMap3_r2
rs13082711	WARNING	No matching proxy snps found
rs9815354	WARNING	Query snp not in HapMap3_r2
rs9815354	WARNING	No matching proxy snps found
rs419076	WARNING	Query snp not in HapMap3_r2
rs419076	WARNING	No matching proxy snps found
rs13107325	WARNING	No LD data is available for rs13107325 in HapMap3_r2, panel CEU
rs13107325	WARNING	No matching proxy snps found
rs1458038	rs1458038	0	1	1	I3,I5,I6,I6Q,IM,IMD,IC,ICQ,OQ,CM,IWQ,OE,O24,O28,O54,O5E,OEE,AAE	chr4	81383747
rs16998073	WARNING	Query snp not in HapMap3_r2
rs16998073	WARNING	No matching proxy snps found
rs871606	rs871606	0	1	1	I3,I5,I6,I6Q,IM,IMD,IC,ICQ,CM,IWQ,O54,O5E	chr4	54494002
rs1173771	rs1173771	0	1	1	A6,I6,IM,IMD,OQ,CM,AAE	chr5	32850785
rs11953630	WARNING	Query snp not in HapMap3_r2
rs11953630	WARNING	No matching proxy snps found
rs198846	rs198846	0	1	1	I6,IM,IMD,CYT,OQ,CM,OE,E1,E11,O24,O28,O54,O5E,OEE,ICA,ICB,AAE	chr6	26215442
rs17477177	WARNING	Query snp not in HapMap3_r2
rs17477177	WARNING	No matching proxy snps found

## Sheet: 1000G_BP
SNP	Proxy	Distance	RSquared	DPrime	Arrays	Chromosome	Coordinate_HG18
rs17367504	rs17367504	0	1	1	AS,A5,A6,I3,I5,I6,I6Q,IM,IMD,IC,ICQ,IBC,OQ,CM,IWQ,OE,E1,E11,O24,O28,O54,O5E,OEE,ICA,ICB,AAE,AAH	chr1	11785365
rs17367504	rs12567136	20953	0.947	1	AS,A5,A6,IM,IMD,OQ,CM,OE,O24,O28,O54,O5E,OEE,ICA,ICB,AAH	chr1	11806318
rs17367504	rs7537765	24525	0.947	1	AS,A5,A6,I2,I5,I6,I6Q,IM,IMD,OQ,CM,IWQ,OE,O24,O28,O54,O5E,OEE,AAH	chr1	11809890
rs2932538	rs2932538	0	1	1	IM,IMD,OQ,CM,OE,O24,O28,O54,O5E,OEE,AAE	chr1	113018066
rs2932538	rs1238	2446	0.961	1	I3,I5,I6,I6Q,IM,IMD,IC,ICQ,OQ,CM,IWQ,OE,O24,O28,O54,O5E,OEE	chr1	113015620
rs2932538	rs4839257	2845	0.961	1	AS,A5,A6,I1,CM	chr1	113020911
rs2932538	rs3013441	23938	0.961	1	AN,A5,A6,I1,IM,IMD,CM,O54,O5E	chr1	112994128
rs2932538	rs3795820	53501	0.961	1	I3,I5,I6,I6Q,IM,IMD,IC,ICQ,CM,IWQ,O54,O5E	chr1	112964565
rs2932538	rs6658555	118009	0.922	1	AG,I3,I5,I6,I6Q,IM,IMD,IC,ICQ,OQ,AxM,CM,IWQ,OE,O24,O28,O54,O5E,OEE,AAE	chr1	112900057
rs2932538	rs7551933	129837	0.922	1	AS,A6,I1,IM,IMD,CM,O54,O5E	chr1	112888229
rs9663362	WARNING	Query snp not on any selected array
rs9663362	rs10786152	1663	1	1	I3,I5,I6,I6Q,IM,IMD,IC,ICQ,CYT,OQ,CM,IWQ,OE,O24,O28,O54,O5E,OEE	chr10	95883504
rs1004467	rs1004467	0	1	1	IM,IMD,OQ,CM,E1,E11,O54,O5E,OEE,ICA,ICB,AAE	chr10	104584497
rs1004467	rs11191416	10409	1	1	A6,CM,ICA,ICB	chr10	104594906
rs1004467	rs3824754	19843	1	1	I2,I5,I6,I6Q,IM,IMD,AxM,CM,IWQ	chr10	104604340
rs1004467	rs11191425	31463	1	1	I3,I5,I6,I6Q,IM,IMD,IC,ICQ,CM,IWQ,O54,O5E,ICA,ICB	chr10	104615960
rs1004467	rs7098825	33727	1	1	CM	chr10	104618224
rs1004467	rs11191454	65497	0.901	1	AN,A5,A6,CM,E1,E11,O5E,OEE,ICA,ICB,AAE,AAH	chr10	104649994
rs1004467	rs12411886	90792	0.901	1	I3,I5,I6,I6Q,IM,IMD,IC,ICQ,CM,IWQ,ICA,ICB,AAH	chr10	104675289
rs1004467	rs11191472	112509	0.901	1	CM	chr10	104697006
rs1004467	rs12413409	124589	0.901	1	AS,A5,A6,I3,I5,I6,I6Q,IM,IMD,IC,ICQ,CYT,CM,IWQ,E1,E11,O54,O5E,OEE,ICA,ICB,AAE,AAH	chr10	104709086
rs1004467	rs11191515	182020	0.901	1	CM	chr10	104766517
rs1004467	rs3781285	231158	0.901	1	CM	chr10	104815655
rs1004467	rs943037	241412	0.901	1	OQ,CM,AAH	chr10	104825909
rs1004467	rs10458729	246972	0.901	1	OQ,CM,ICA,ICB	chr10	104831469
rs1004467	rs11191548	251671	0.901	1	AS,A5,A6,OQ,CM,E1,E11,O5E,OEE,ICA,ICB,AAE	chr10	104836168
rs1004467	rs12217501	257382	0.901	1	CM,ICA,ICB	chr10	104841879
rs1004467	rs12220743	257405	0.901	1	CM,ICA,ICB	chr10	104841902
rs1004467	rs12412038	261655	0.901	1	CM,ICA,ICB	chr10	104846152
rs1004467	rs11191555	263016	0.901	1	CM	chr10	104847513
rs1004467	rs11191558	270171	0.901	1	CM,ICA,ICB	chr10	104854668
rs1004467	rs11191560	274531	0.901	1	AS,A5,A6,IM,IMD,OQ,CM,OE,O24,O28,O54,O5E,OEE,ICA,ICB	chr10	104859028
rs1004467	rs12413046	276697	0.901	1	IM,IMD,AxM,CM,O54,O5E,ICA,ICB	chr10	104861194
rs1004467	rs10883832	276772	0.901	1	CM	chr10	104861269
rs1004467	rs9633712	279254	0.901	1	CM,ICA,ICB	chr10	104863751
rs1004467	rs732998	303394	0.901	1	AN,A5,A6,CM,ICA,ICB	chr10	104887891
rs1004467	rs12220375	306984	0.901	1	I1,IM,IMD,CM,O54,O5E,ICA,ICB	chr10	104891481
rs1004467	rs11191580	311704	0.901	1	AN,A5,A6,CM,E1,E11,OEE,ICA,ICB,AAE	chr10	104896201
rs1004467	rs11191582	319146	0.901	1	CM,ICA,ICB	chr10	104903643
rs11191548	rs11191548	0	1	1	AS,A5,A6,OQ,CM,E1,E11,O5E,OEE,ICA,ICB,AAE	chr10	104836168
rs11191548	rs10458729	4699	1	1	OQ,CM,ICA,ICB	chr10	104831469
rs11191548	rs12217501	5711	1	1	CM,ICA,ICB	chr10	104841879
rs11191548	rs12220743	5734	1	1	CM,ICA,ICB	chr10	104841902
rs11191548	rs12412038	9984	1	1	CM,ICA,ICB	chr10	104846152
rs11191548	rs943037	10259	1	1	OQ,CM,AAH	chr10	104825909
rs11191548	rs11191555	11345	1	1	CM	chr10	104847513
rs11191548	rs11191558	18500	1	1	CM,ICA,ICB	chr10	104854668
rs11191548	rs3781285	20513	1	1	CM	chr10	104815655
rs11191548	rs11191560	22860	1	1	AS,A5,A6,IM,IMD,OQ,CM,OE,O24,O28,O54,O5E,OEE,ICA,ICB	chr10	104859028
rs11191548	rs12413046	25026	1	1	IM,IMD,AxM,CM,O54,O5E,ICA,ICB	chr10	104861194
rs11191548	rs10883832	25101	1	1	CM	chr10	104861269
rs11191548	rs9633712	27583	1	1	CM,ICA,ICB	chr10	104863751
rs11191548	rs732998	51723	1	1	AN,A5,A6,CM,ICA,ICB	chr10	104887891
rs11191548	rs12220375	55313	1	1	I1,IM,IMD,CM,O54,O5E,ICA,ICB	chr10	104891481
rs11191548	rs11191580	60033	1	1	AN,A5,A6,CM,E1,E11,OEE,ICA,ICB,AAE	chr10	104896201
rs11191548	rs11191582	67475	1	1	CM,ICA,ICB	chr10	104903643
rs11191548	rs11191515	69651	1	1	CM	chr10	104766517
rs11191548	rs12413409	127082	1	1	AS,A5,A6,I3,I5,I6,I6Q,IM,IMD,IC,ICQ,CYT,CM,IWQ,E1,E11,O54,O5E,OEE,ICA,ICB,AAE,AAH	chr10	104709086
rs11191548	rs11191472	139162	1	1	CM	chr10	104697006
rs11191548	rs12411886	160879	1	1	I3,I5,I6,I6Q,IM,IMD,IC,ICQ,CM,IWQ,ICA,ICB,AAH	chr10	104675289
rs11191548	rs11191454	186174	1	1	AN,A5,A6,CM,E1,E11,O5E,OEE,ICA,ICB,AAE,AAH	chr10	104649994
rs11191548	rs7098825	217944	0.901	1	CM	chr10	104618224
rs11191548	rs11191425	220208	0.901	1	I3,I5,I6,I6Q,IM,IMD,IC,ICQ,CM,IWQ,O54,O5E,ICA,ICB	chr10	104615960
rs11191548	rs3824754	231828	0.901	1	I2,I5,I6,I6Q,IM,IMD,AxM,CM,IWQ	chr10	104604340
rs11191548	rs11191416	241262	0.901	1	A6,CM,ICA,ICB	chr10	104594906
rs11191548	rs1004467	251671	0.901	1	IM,IMD,OQ,CM,E1,E11,O54,O5E,OEE,ICA,ICB,AAE	chr10	104584497
rs11191593	WARNING	Query snp not on any selected array
rs11191593	rs11191582	25562	1	1	CM,ICA,ICB	chr10	104903643
rs11191593	rs11191580	33004	1	1	AN,A5,A6,CM,E1,E11,OEE,ICA,ICB,AAE	chr10	104896201
rs11191593	rs12220375	37724	1	1	I1,IM,IMD,CM,O54,O5E,ICA,ICB	chr10	104891481
rs11191593	rs732998	41314	1	1	AN,A5,A6,CM,ICA,ICB	chr10	104887891
rs11191593	rs9633712	65454	1	1	CM,ICA,ICB	chr10	104863751
rs11191593	rs10883832	67936	1	1	CM	chr10	104861269
rs11191593	rs12413046	68011	1	1	IM,IMD,AxM,CM,O54,O5E,ICA,ICB	chr10	104861194
rs11191593	rs11191560	70177	1	1	AS,A5,A6,IM,IMD,OQ,CM,OE,O24,O28,O54,O5E,OEE,ICA,ICB	chr10	104859028
rs11191593	rs11191558	74537	1	1	CM,ICA,ICB	chr10	104854668
rs11191593	rs11191555	81692	1	1	CM	chr10	104847513
rs11191593	rs12412038	83053	1	1	CM,ICA,ICB	chr10	104846152
rs11191593	rs12220743	87303	1	1	CM,ICA,ICB	chr10	104841902
rs11191593	rs12217501	87326	1	1	CM,ICA,ICB	chr10	104841879
rs11191593	rs11191548	93037	1	1	AS,A5,A6,OQ,CM,E1,E11,O5E,OEE,ICA,ICB,AAE	chr10	104836168
rs11191593	rs10458729	97736	1	1	OQ,CM,ICA,ICB	chr10	104831469
rs11191593	rs943037	103296	1	1	OQ,CM,AAH	chr10	104825909
rs11191593	rs3781285	113550	1	1	CM	chr10	104815655
rs11191593	rs11191515	162688	1	1	CM	chr10	104766517
rs11191593	rs12413409	220119	1	1	AS,A5,A6,I3,I5,I6,I6Q,IM,IMD,IC,ICQ,CYT,CM,IWQ,E1,E11,O54,O5E,OEE,ICA,ICB,AAE,AAH	chr10	104709086
rs11191593	rs11191472	232199	1	1	CM	chr10	104697006
rs11191593	rs12411886	253916	1	1	I3,I5,I6,I6Q,IM,IMD,IC,ICQ,CM,IWQ,ICA,ICB,AAH	chr10	104675289
rs11191593	rs11191454	279211	1	1	AN,A5,A6,CM,E1,E11,O5E,OEE,ICA,ICB,AAE,AAH	chr10	104649994
rs11191593	rs7098825	310981	0.901	1	CM	chr10	104618224
rs11191593	rs11191425	313245	0.901	1	I3,I5,I6,I6Q,IM,IMD,IC,ICQ,CM,IWQ,O54,O5E,ICA,ICB	chr10	104615960
rs11191593	rs3824754	324865	0.901	1	I2,I5,I6,I6Q,IM,IMD,AxM,CM,IWQ	chr10	104604340
rs11191593	rs11191416	334299	0.901	1	A6,CM,ICA,ICB	chr10	104594906
rs11191593	rs1004467	344708	0.901	1	IM,IMD,OQ,CM,E1,E11,O54,O5E,OEE,ICA,ICB,AAE	chr10	104584497
rs1530440	rs1530440	0	1	1	A6,CM,E1,E11,O5E,OEE,ICA,ICB,AAE	chr10	63194597
rs1530440	rs7076398	9072	1	1	CM	chr10	63203669
rs1530440	rs751891	17132	1	1	A6,I2,I5,I6,I6Q,IM,IMD,OQ,CM,IWQ,OE,O24,O28,O54,O5E,OEE	chr10	63211729
rs11014166	WARNING	Query snp not on any selected array
rs11014166	rs1813353	1350	1	1	CM	chr10	18747454
rs11014166	rs11014171	2397	1	1	AN,A5,A6,CYT,OQ,CM,OE,O24,O28,O54,O5E,OEE	chr10	18751201
rs2782980	rs2782980	0	1	1	I2,I5,I6,I6Q,IM,IMD,OQ,CM,IWQ,OE,O24,O28,O54,O5E,OEE	chr10	115771517
rs11222084	rs11222084	0	1	1	AN,A5,A6,CM	chr11	129778440
rs381815	rs381815	0	1	1	OQ,CM,OE,O24,O28,O54,O5E,OEE,ICA,ICB,AAE	chr11	16858844
rs7129220	rs7129220	0	1	1	AS,A6,IM,IMD,CM,AAE	chr11	10307114
rs7129220	rs1470686	9623	0.925	1	I1,IM,IMD,CM	chr11	10316737
rs2384550	rs2384550	0	1	1	AS,A5,A6,I3,I5,I6,I6Q,IM,IMD,IC,ICQ,CYT,OQ,AxM,CM,IWQ,OE,E1,E11,O24,O28,O54,O5E,OEE,ICA,ICB,AAE,AAH	chr12	113837114
rs2384550	rs1991391	65	1	1	AS,A5,A6,CM,ICA,ICB	chr12	113837049
rs633185	WARNING	Query snp not on any selected array
rs633185	rs604723	17008	1	1	I3,I5,I6,I6Q,IM,IMD,IC,ICQ,CM,IWQ,O54,O5E,AAH	chr11	100115756
rs17249754	WARNING	Query snp not on any selected array
rs17249754	rs11105354	34063	1	1	IM,IMD,IBC,AxM,CM,O54,O5E,ICA,ICB	chr12	88550654
rs17249754	rs2681472	51627	1	1	I3,I5,I6,I6Q,IM,IMD,IC,ICQ,CYT,OQ,CM,IWQ,OE,E1,E11,O24,O28,O54,O5E,OEE,ICA,ICB,AAE	chr12	88533090
rs2681472	rs2681472	0	1	1	I3,I5,I6,I6Q,IM,IMD,IC,ICQ,CYT,OQ,CM,IWQ,OE,E1,E11,O24,O28,O54,O5E,OEE,ICA,ICB,AAE	chr12	88533090
rs2681472	rs11105354	17564	1	1	IM,IMD,IBC,AxM,CM,O54,O5E,ICA,ICB	chr12	88550654
rs3184504	rs3184504	0	1	1	AG,I1,I3,I5,I6,I6Q,IM,IMD,IC,ICQ,IBC,CYT,OQ,AxM,CM,IWQ,OE,O24,O28,O54,O5E,OEE,AAE	chr12	110368991
rs3184504	rs4766578	19763	0.967	1	CM	chr12	110388754
rs3184504	rs10774625	25611	0.933	0.966	I1,IM,IMD,OQ,AxM,CM,OE,E1,E11,O24,O28,O54,O5E,OEE,AAE	chr12	110394602
rs653178	rs653178	0	1	1	A6,I3,I5,I6,I6Q,IM,IMD,IC,ICQ,AxM,CM,IWQ,E1,E11,O54,O5E,OEE,AAE	chr12	110492139
rs1378942	rs1378942	0	1	1	AS,A5,A6,I3,I5,I6,I6Q,IM,IMD,IC,ICQ,CM,IWQ,E1,E11,O54,O5E,OEE,ICA,ICB,AAE,AAH	chr15	72864420
rs1378942	rs1378941	2783	1	1	CM,ICA,ICB	chr15	72867203
rs1378942	rs3784789	5185	1	1	I1,CM,ICA,ICB	chr15	72869605
rs1378942	rs1378940	6127	1	1	CYT,OQ,CM,OE,O24,O28,O54,O5E,OEE,AAH	chr15	72870547
rs1378942	rs4886410	11723	1	1	CM,ICA,ICB	chr15	72852697
rs1378942	rs11072508	14970	0.961	1	CM,ICA,ICB,AAH	chr15	72849450
rs6495122	rs6495122	0	1	1	I3,I5,I6,I6Q,IM,IMD,IC,ICQ,CYT,OQ,CM,IWQ,OE,E1,E11,O24,O28,O54,O5E,OEE,ICA,ICB,AAE	chr15	72912698
rs3096277	rs3096277	0	1	1	AX,A6,AxM,CM,E1,E11,O5E,OEE,AAE	chr16	82321705
rs3096277	rs446490	11	1	1	I2,I5,I6,I6Q,IM,IMD,CYT,OQ,CM,IWQ,OE,O24,O28,O54,O5E,OEE	chr16	82321716
rs3096277	rs427585	1138	1	1	A6,I3,I5,I6,I6Q,IM,IMD,IC,ICQ,CYT,OQ,AxM,CM,IWQ,OE,O24,O28,O54,O5E,OEE	chr16	82320567
rs3096277	rs3784971	9689	1	1	CM	chr16	82331394
rs3096277	rs3826124	9823	1	1	AxM,CM	chr16	82331528
rs3096277	rs403473	3015	0.955	1	AS,A5,A6,CM	chr16	82324720
rs3096277	rs394796	3643	0.955	1	AxM,CM	chr16	82325348
rs16948048	rs16948048	0	1	1	AN,A5,A6,IMD,OQ,CM,OE,E1,E11,O24,O28,O54,O5E,OEE,ICA,ICB,AAE	chr17	44795465
rs16948048	rs12940887	37659	0.93	0.964	A6,IMD,CM,O54,O5E,AAE	chr17	44757806
rs17608766	rs17608766	0	1	1	I2,I5,I6,I6Q,IM,IMD,OQ,AxM,CM,IWQ,OE,E1,E11,O24,O28,O54,O5E,OEE,AAE	chr17	42368270
rs13002573	WARNING	Query snp not on any selected array
rs13002573	rs16849225	8388	1	1	I2,I5,I6,I6Q,IM,IMD,CYT,CM,IWQ,O54,O5E,AAE	chr2	164615066
rs13002573	rs6724342	21548	0.957	1	I1,IM,IMD,CM	chr2	164601906
rs13002573	rs13004584	12327	0.913	1	CM	chr2	164611127
rs1327235	rs1327235	0	1	1	AN,A5,A6,AxM,CM,AAE,AAH	chr20	10917030
rs1327235	rs1887320	3032	1	1	AS,A5,A6,I1,I3,I5,I6,I6Q,IM,IMD,IC,ICQ,CYT,OQ,CM,IWQ,OE,O24,O28,O54,O5E,OEE,AAE,AAH	chr20	10913998
rs1327235	rs1327235	0	1	1	AN,A5,A6,AxM,CM,AAE,AAH	chr20	10917030
rs1327235	rs1887320	3032	1	1	AS,A5,A6,I1,I3,I5,I6,I6Q,IM,IMD,IC,ICQ,CYT,OQ,CM,IWQ,OE,O24,O28,O54,O5E,OEE,AAE,AAH	chr20	10913998
rs6015450	rs6015450	0	1	1	IM,CM,AAE,AAH	chr20	57184512
rs6015450	rs16982520	7603	1	1	A6,CM,E1,E11,O5E,OEE,AAE	chr20	57192115
rs6015450	rs6026742	10512	1	1	I3,I5,I6,I6Q,IM,IMD,IC,ICQ,AxM,CM,IWQ,O54,O5E	chr20	57174000
rs13082711	rs13082711	0	1	1	CM,AAE	chr3	27512913
rs13082711	rs3755652	64973	0.911	1	AN,A5,A6,I1,I3,I5,I6,I6Q,IM,IMD,IC,ICQ,OQ,AxM,CM,IWQ,OE,O24,O28,O54,O5E,OEE,AAE,AAH	chr3	27447940
rs13082711	rs3816881	105021	0.911	1	CM	chr3	27407892
rs9815354	WARNING	Query snp not on any selected array
rs9815354	rs1717017	2965	1	1	I6Q,IM,IMD,IC,ICQ,CM,O54,O5E	chr3	41890620
rs9815354	rs1016669	18211	1	1	IM,IMD,CM,O54,O5E	chr3	41869444
rs9815354	rs6768128	47571	1	1	CM,AAH	chr3	41840084
rs9815354	rs6599178	70522	1	1	CM	chr3	41817133
rs9815354	rs2272007	83485	1	1	AS,A5,A6,I1,I3,I5,I6,I6Q,IM,IMD,IC,ICQ,OQ,AxM,CM,IWQ,OE,O24,O28,O54,O5E,OEE,ICA,ICB,AAE,AAH	chr3	41971140
rs9815354	rs9867627	116810	1	1	A6,I6Q,IM,IMD,IC,ICQ,OQ,CM,OE,O24,O28,O54,O5E,OEE,AAH	chr3	41770845
rs9815354	rs6599176	124159	1	1	A6,CM,AAH	chr3	41763496
rs9815354	rs6781326	135623	1	1	CM	chr3	41752032
rs9815354	rs9874975	148351	1	1	I6Q,IM,IMD,IC,ICQ,OQ,CM,OE,O24,O28,O54,O5E,OEE	chr3	41739304
rs9815354	rs9830469	150116	1	1	CM	chr3	41737539
rs9815354	rs11923562	152320	1	1	CM	chr3	41735335
rs9815354	rs7626217	70236	0.951	1	CM	chr3	41817419
rs9815354	rs6599167	162391	0.951	1	I6,IM,IMD,OQ,CM	chr3	41725264
rs9815354	rs1716975	47355	0.909	1	AG,I3,I5,I6,I6Q,IM,IMD,IC,ICQ,OQ,AxM,CM,IWQ,OE,ICA,ICB	chr3	41935010
rs419076	WARNING	Query snp not on any selected array
rs419076	rs223102	131	1	1	CM,AAH	chr3	170583449
rs419076	rs7626980	54432	1	1	IM,IMD,CM,O54,O5E	chr3	170638012
rs13107325	rs13107325	0	1	1	AG,A6,I3,I5,I6,I6Q,IM,IMD,IC,ICQ,OQ,AxM,CM,IWQ,OE,O24,O28,O54,O5E,OEE,AAE	chr4	103407732
rs1458038	rs1458038	0	1	1	I3,I5,I6,I6Q,IM,IMD,IC,ICQ,OQ,CM,IWQ,OE,O24,O28,O54,O5E,OEE,AAE	chr4	81383747
rs1458038	rs16998073	19618	0.917	1	CM,E1,E11,O5E,OEE,ICA,ICB,AAE	chr4	81403365
rs16998073	rs16998073	0	1	1	CM,E1,E11,O5E,OEE,ICA,ICB,AAE	chr4	81403365
rs16998073	rs1458038	19618	0.917	1	I3,I5,I6,I6Q,IM,IMD,IC,ICQ,OQ,CM,IWQ,OE,O24,O28,O54,O5E,OEE,AAE	chr4	81383747
rs871606	rs871606	0	1	1	I3,I5,I6,I6Q,IM,IMD,IC,ICQ,CM,IWQ,O54,O5E	chr4	54494002
rs1173771	rs1173771	0	1	1	A6,I6,IM,IMD,OQ,CM,AAE	chr5	32850785
rs1173771	rs13154066	16642	0.935	1	I3,I5,I6,I6Q,IM,IMD,IC,ICQ,OQ,CM,IWQ,OE,O24,O28,O54,O5E,OEE	chr5	32867427
rs11953630	rs11953630	0	1	1	CM,AAE,AAH	chr5	157777980
rs11953630	rs12187017	3893	1	1	I3,I5,I6,I6Q,IM,IMD,IC,ICQ,CM,IWQ,O54,O5E	chr5	157781873
rs198846	rs198846	0	1	1	I6,IM,IMD,CYT,OQ,CM,OE,E1,E11,O24,O28,O54,O5E,OEE,ICA,ICB,AAE	chr6	26215442
rs17477177	WARNING	Query snp not on any selected array
rs17477177	rs12705390	1081	1	1	AS,A5,A6,I3,I5,I6,I6Q,IM,IMD,IC,ICQ,CM,IWQ,OE,O24,O28,O54,O5E,OEE,ICA,ICB,AAH	chr7	106198013
